# Supplementary material for: Ancestry-informative markers for African Americans based on the Affymetrix Pan-African genotyping array
Source: PeerJ. 2014 Nov 4;2:e660. doi: 10.7717/peerj.660 (PMC4226639; doi:10.7717/peerj.660)
Supplement: Table S2 — Gen_Pos: genetic distance in cm; Phys_Pos: physical position in bp. [file peerj-02-660-s002.xlsx]

## Sheet: supplemental_table_fst
SNP_Id	Chr_Num	Gen_Pos	Phys_Pos	Afr_vart	Afr_ref	Eur_vart	Eur_ref
rs13303010	1	2.42133	894573	19	157	157	13
rs3737720	1	3.00678	1241800	16	160	159	11
rs2281173	1	3.52334	1688192	37	139	158	12
rs2254669	1	4.38256	2006108	161	15	36	134
rs2494439	1	5.17554	2368706	138	38	37	133
rs897634	1	5.4521	2835692	156	20	46	124
rs2817147	1	6.47255	3137199	171	5	44	126
rs878063	1	7.73368	3472928	149	27	15	155
rs6662706	1	8.7667	3732596	162	14	77	93
rs10915491	1	9.42667	4028937	117	59	0	170
rs7536866	1	10.2086	4341355	153	23	48	122
rs12075731	1	10.979	4633404	98	78	2	168
rs7535462	1	12.0916	5033661	141	35	37	133
rs622682	1	13.0091	5344779	160	16	59	111
rs12091928	1	14.4282	5721189	130	46	1	169
rs11120772	1	15.3414	5973775	51	125	85	85
rs58749332	1	15.8141	6229254	146	30	23	147
rs2986744	1	16.1998	6554649	138	38	5	165
rs660880	1	16.5001	6866978	21	155	91	79
rs763196	1	16.9613	7280360	116	60	1	169
rs58167413	1	18.0907	7705997	139	37	14	156
rs161826	1	18.4675	7980338	119	57	3	167
rs422248	1	18.7191	8271562	75	101	5	165
rs59066348	1	19.1262	8727158	49	127	0	170
rs6697763	1	19.5312	9037273	161	15	57	113
rs11121395	1	20.6626	9448688	45	131	170	0
rs12047054	1	21.458	9814964	142	34	8	162
rs3003376	1	21.7292	10071301	150	26	22	148
rs284235	1	21.9795	10678843	77	99	20	150
rs6690924	1	23.0351	10935265	150	26	7	163
rs2300091	1	23.6666	11266711	9	167	122	48
rs2817582	1	24.0681	11625644	167	9	30	140
rs34593006	1	24.9663	11932678	155	21	61	109
rs374450	1	26.1528	12305286	136	40	24	146
rs11121959	1	26.8911	12753203	98	78	0	170
rs2179303	1	27.3138	13186398	24	152	96	74
rs2999896	1	28.4268	13825195	167	9	65	105
rs10927942	1	29.508	14190328	60	116	0	170
rs6670156	1	30.1048	14447268	155	21	68	102
rs11590846	1	30.5963	14703854	8	168	51	119
rs61393101	1	31.2997	14956294	104	72	0	170
rs10803326	1	32.3331	15272745	156	20	21	149
rs2496325	1	33.8452	15739016	174	2	58	112
rs76368983	1	34.1981	16124276	77	99	13	157
rs11260721	1	34.5889	16455052	31	145	156	14
rs72906031	1	34.9639	16845719	88	88	0	170
rs2454165	1	35.7795	17488709	97	79	1	169
rs2249161	1	36.8186	17876389	114	62	18	152
rs545374	1	37.7601	18199775	107	69	0	170
rs4920466	1	38.8128	18565897	10	166	151	19
rs9439714	1	40.1737	18976489	6	170	75	95
rs28710799	1	41.8925	19350136	136	40	37	133
rs4529730	1	42.3633	19871134	5	171	108	62
rs818965	1	43.2962	20250525	84	92	168	2
rs12409350	1	43.9728	20510681	122	54	33	137
rs1152990	1	44.7561	20905050	97	79	163	7
rs213045	1	45.2405	21617245	161	15	49	121
rs55881067	1	45.6928	21911865	14	162	84	86
rs4654773	1	46.1272	22252262	32	144	146	24
rs4589080	1	46.5413	22636808	8	168	96	74
rs649754	1	47.1489	22906247	125	51	41	129
rs10917321	1	47.7641	23200293	34	142	164	6
rs10753556	1	48.0331	23732762	13	163	155	15
rs4259582	1	48.607	24231016	93	83	170	0
rs6424166	1	49.1762	24552117	158	18	57	113
rs9424374	1	49.4881	24822500	160	16	29	141
rs10903111	1	49.7987	25210366	25	151	123	47
rs12073036	1	50.7437	25530319	126	50	2	168
rs2982313	1	51.1198	25999517	163	13	40	130
rs11247854	1	51.4652	26399230	25	151	128	42
rs17162257	1	51.9509	26929002	122	54	3	167
rs1292074	1	52.5575	27974394	134	42	5	165
rs11247757	1	52.8994	28460745	114	62	29	141
rs4428852	1	53.2505	29607279	2	174	110	60
rs7537024	1	53.944	29859210	120	56	50	120
rs6425840	1	54.5581	30258944	6	170	87	83
rs267657	1	55.0208	30539336	72	104	170	0
rs1385328	1	55.9607	30985854	41	135	170	0
rs72882075	1	57.0706	31357700	130	46	35	135
rs4949198	1	57.3434	31681614	14	162	130	40
rs4949447	1	57.6327	32057186	14	162	124	46
rs669538	1	57.9778	32711360	171	5	44	126
rs84314	1	58.4171	33595212	171	5	80	90
rs555733	1	59.2286	34194736	138	38	38	132
rs1564273	1	60.3331	34606617	53	123	151	19
rs10914958	1	61.1084	34943763	157	19	51	119
rs1741971	1	61.5261	35217966	164	12	58	112
rs11264110	1	62.228	35636227	4	172	156	14
rs74064504	1	62.4967	36669372	111	65	4	166
rs61367738	1	62.7788	36971863	141	35	15	155
rs504383	1	63.4515	37254662	174	2	53	117
rs218396	1	64.4932	37548473	98	78	0	170
rs34674198	1	64.9191	37884236	128	48	6	164
rs35267671	1	65.3801	38397369	11	165	109	61
rs6704425	1	66.4678	38875991	120	56	1	169
rs56211957	1	67.2803	39139088	86	90	5	165
rs6656771	1	67.7665	39396070	3	173	111	59
rs6656934	1	68.1028	39966718	63	113	155	15
rs10889095	1	68.7454	40442552	13	163	125	45
rs7535790	1	69.328	40924019	105	71	32	138
rs12402583	1	69.7625	41306571	42	134	124	46
rs7349069	1	70.2387	41822753	78	98	163	7
rs710235	1	70.7523	42202714	139	37	2	168
rs11210617	1	71.0076	42764188	7	169	90	80
rs841576	1	71.4637	43440476	168	8	77	93
rs607949	1	71.8429	43695708	29	147	150	20
rs4660761	1	72.1794	44440146	10	166	147	23
rs270762	1	72.9593	45029939	98	78	3	167
rs12026893	1	73.2959	45788479	123	53	19	151
rs1267304	1	73.6368	46990426	33	143	134	36
rs10890437	1	74.0601	47461876	49	127	166	4
rs11211496	1	74.3691	47730322	90	86	0	170
rs2253702	1	74.7076	48059935	56	120	164	6
rs9660630	1	75.2645	48421627	5	171	106	64
rs1872279	1	76.2487	49214762	3	173	132	38
rs3009109	1	76.5174	50757885	44	132	143	27
rs12044739	1	76.9232	52828739	140	36	12	158
rs6588458	1	77.2303	53510975	153	23	19	151
rs2788030	1	77.7039	53777882	122	54	0	170
rs6663966	1	78.3476	54070013	46	130	169	1
rs6660975	1	78.7013	54425204	147	29	24	146
rs12563481	1	79.3868	54793683	118	58	15	155
rs1655526	1	79.9683	55079648	53	123	158	12
rs9887913	1	80.8164	55462380	104	72	3	167
rs6661652	1	81.421	55776699	14	162	119	51
rs9436516	1	81.7032	56123166	130	46	6	164
rs7526613	1	81.9702	56421137	130	46	6	164
rs67156448	1	82.5449	56906736	139	37	21	149
rs3738567	1	82.8533	57178926	130	46	39	131
rs563921	1	83.9209	57602383	161	15	33	137
rs56205269	1	84.3227	57891108	84	92	4	166
rs3126019	1	84.5751	58162855	157	19	43	127
rs1857373	1	85.0097	58420835	103	73	151	19
rs7550775	1	85.3276	58685010	3	173	121	49
rs2760501	1	86.1094	59251097	161	15	9	161
rs11207410	1	86.9089	59612507	28	148	110	60
rs12133535	1	87.1753	59890409	35	141	140	30
rs1207935	1	87.5895	60211466	91	85	0	170
rs34594413	1	87.983	60504651	1	175	33	137
rs10889188	1	88.2437	61023658	61	115	152	18
rs7514565	1	88.8148	61442276	172	4	33	137
rs2806429	1	89.4831	61760664	5	171	107	63
rs6587937	1	90.2883	62110298	104	72	0	170
rs1056513	1	91.1161	62380298	9	167	113	57
rs58137904	1	91.7439	62813075	100	76	0	170
rs1887587	1	92.0551	63201577	70	106	169	1
rs17124200	1	92.5022	63459814	83	93	0	170
rs2031402	1	93.088	63744393	157	19	58	112
rs2284997	1	93.5469	64105775	166	10	79	91
rs855833	1	94.1533	64357432	24	152	160	10
rs4294454	1	94.5896	64623480	109	67	170	0
rs2196537	1	95.0659	65014651	7	169	132	38
rs1048007	1	95.6223	65297240	170	6	66	104
rs12566696	1	95.9275	65608909	157	19	15	155
rs913199	1	96.2457	65871062	169	7	71	99
rs4313369	1	96.6307	66234139	138	38	20	150
rs521557	1	96.9	66727702	104	72	4	166
rs2985809	1	97.7262	67372726	104	72	12	158
rs4655699	1	98.1927	67800712	7	169	93	77
rs678720	1	98.7119	68110761	170	6	43	127
rs2478149	1	99.1449	68532775	129	47	8	162
rs11209333	1	99.9231	69099017	156	20	30	140
rs2494922	1	100.187	69491160	124	52	6	164
rs12097103	1	100.497	69794383	121	55	7	163
rs12736836	1	100.862	70197401	95	81	3	167
rs12756379	1	101.669	71109380	4	172	98	72
rs12727814	1	102.072	72014193	10	166	133	37
rs2630389	1	102.365	72507914	161	15	75	95
rs11210034	1	102.696	73172614	1	175	125	45
rs1160782	1	103.083	74342400	4	172	77	93
rs6693806	1	103.348	74861767	7	169	121	49
rs10890141	1	103.833	75174146	11	165	94	76
rs7550790	1	104.723	76614711	12	164	99	71
rs7553137	1	105.134	76936730	159	17	44	126
rs4268394	1	105.882	77295109	34	142	145	25
rs11806823	1	106.164	77565415	132	44	44	126
rs6424780	1	106.803	79056297	57	119	155	15
rs59695493	1	107.198	79339881	78	98	1	169
rs12097642	1	107.588	79714938	154	22	47	123
rs7528554	1	107.961	80546882	39	137	140	30
rs4607823	1	108.297	80912432	46	130	153	17
rs1342413	1	108.644	81178719	143	33	72	98
rs11163171	1	108.977	81440395	108	68	10	160
rs7524907	1	109.685	81867479	32	144	150	20
rs17106872	1	110.324	82120122	58	118	11	159
rs4970672	1	110.731	82575538	83	93	170	0
rs12067308	1	111.158	82965883	124	52	0	170
rs6668833	1	111.731	83473598	93	83	167	3
rs6696049	1	112.162	84081556	55	121	162	8
rs642774	1	112.907	84843465	72	104	150	20
rs818524	1	113.213	85201228	16	160	124	46
rs709793	1	113.995	85680905	70	106	0	170
rs562080	1	114.277	85954113	17	159	93	77
rs486417	1	114.541	86251136	61	115	148	22
rs4912465	1	114.796	86605797	18	158	99	71
rs974843	1	115.226	87015179	165	11	55	115
rs10873830	1	116.015	87803200	26	150	145	25
rs1360480	1	116.691	88062926	26	150	131	39
rs3003703	1	117.218	88376727	103	73	1	169
rs10923038	1	117.852	88651771	3	173	111	59
rs12402131	1	118.238	89344300	104	72	8	162
rs641429	1	118.567	89749389	124	52	13	157
rs1215524	1	118.885	90081095	72	104	1	169
rs2813741	1	119.574	90537317	130	46	16	154
rs11578876	1	120.469	91281546	11	165	97	73
rs574364	1	121.023	91885970	26	150	118	52
rs10874913	1	121.498	92200627	106	70	170	0
rs28550182	1	121.859	93237330	77	99	4	166
rs236307	1	122.205	94082917	168	8	23	147
rs3789375	1	122.61	94465132	139	37	20	150
rs1622451	1	123.19	94796141	92	84	12	158
rs6699528	1	123.564	95140173	70	106	162	8
rs997370	1	124.27	95619368	28	148	132	38
rs1463974	1	124.625	96142780	4	172	120	50
rs290829	1	125.175	97451677	14	162	142	28
rs1413241	1	125.529	97722672	139	37	43	127
rs4271249	1	126.298	98398619	10	166	101	69
rs1408081	1	126.637	98774883	157	19	77	93
rs11166158	1	127.373	99499591	29	147	121	49
rs11166240	1	127.72	99871756	117	59	10	160
rs1389383	1	128.209	100274670	17	159	140	30
rs4243808	1	128.491	101077834	27	149	140	30
rs1188734	1	128.871	101457021	129	47	169	1
rs12134363	1	129.186	101711964	17	159	126	44
rs1385120	1	129.747	102177800	28	148	160	10
rs1417251	1	130.917	102920751	140	36	18	152
rs7514725	1	131.179	103741748	68	108	159	11
rs4847150	1	131.622	104478205	4	172	98	72
rs74702777	1	132.01	104992063	3	173	42	128
rs4472766	1	132.353	105341233	63	113	142	28
rs12120660	1	132.78	106086980	64	112	161	9
rs6687440	1	133.514	106770110	162	14	51	119
rs4256842	1	133.758	107163979	5	171	118	52
rs3120163	1	134.153	107650172	2	174	115	55
rs11185102	1	135.062	107926050	20	156	89	81
rs12064875	1	135.581	108205448	54	122	0	170
rs1350629	1	136.059	108527281	7	169	100	70
rs914807	1	136.477	109260034	69	107	159	11
rs3736956	1	137.095	109743622	2	174	91	79
rs501163	1	137.478	110078434	151	25	36	134
rs488028	1	138.175	110366265	122	54	10	160
rs6685009	1	138.991	110740931	95	81	3	167
rs7545347	1	140.034	111131395	105	71	9	161
rs1282334	1	140.426	111567469	163	13	89	81
rs7543384	1	140.974	111948014	104	72	9	161
rs2365669	1	141.678	112362645	10	166	115	55
rs269140	1	142.109	112621408	102	74	21	149
rs6678502	1	142.461	112874469	131	45	12	158
rs11102528	1	142.988	113290836	95	81	170	0
rs2788252	1	143.321	113745455	59	117	170	0
rs12026423	1	143.736	114078037	44	132	134	36
rs58491015	1	143.991	114622458	15	161	0	170
rs642746	1	144.727	114873168	110	66	11	159
rs6657296	1	145.27	115737280	134	42	18	152
rs10924005	1	146.004	116153241	33	143	166	4
rs1281745	1	146.424	116608903	15	161	130	40
rs6660743	1	146.802	116949306	171	5	8	162
rs798006	1	147.576	117345188	156	20	7	163
rs1567699	1	148.272	117768020	23	153	151	19
rs1078547	1	148.633	118116303	52	124	128	42
rs7514644	1	148.921	118749926	11	165	103	67
rs2712278	1	149.297	119234256	124	52	10	160
rs7524361	1	149.725	119998093	132	44	4	166
rs835574	1	150.386	120463230	172	4	20	150
rs75313644	1	150.834	142692818	36	140	126	44
rs11261224	1	153.666	144525236	17	159	101	69
rs28653495	1	154.284	145092966	162	14	58	112
rs704984	1	154.816	145471191	32	144	165	5
rs34955113	1	155.46	145826770	27	149	101	69
rs1442758	1	157.154	146625193	168	8	69	101
rs11240089	1	157.473	147060514	16	160	154	16
rs2132397	1	157.765	147381558	56	120	170	0
rs543163	1	159.366	147826275	18	158	138	32
rs146080919	1	160.001	148544983	55	121	6	164
rs116406491	1	160.905	149106951	48	128	0	170
rs55803744	1	161.172	149674792	43	133	119	51
rs3118123	1	161.982	150163390	131	45	1	169
rs10788807	1	162.37	151477312	37	139	150	20
rs1984725	1	162.876	152473262	137	39	5	165
rs4845490	1	163.14	152849299	141	35	10	160
rs12145115	1	163.427	153179923	163	13	75	95
rs9660389	1	164.14	153582067	128	48	10	160
rs4074436	1	164.505	154531910	17	159	152	18
rs2878412	1	165.621	154828160	25	151	132	38
rs569025	1	165.951	156103997	132	44	14	156
rs10796961	1	166.538	156556321	42	134	163	7
rs2768744	1	167.458	156872149	10	166	144	26
rs11264673	1	168.02	157279122	172	4	60	110
rs849830	1	168.423	157534853	169	7	66	104
rs6427413	1	168.716	157941545	140	36	71	99
rs1633161	1	169.399	158196724	45	131	155	15
rs863326	1	169.667	158640513	54	122	170	0
rs1057024	1	170.3	158990247	143	33	14	156
rs11265198	1	170.71	159420307	31	145	165	5
rs2494493	1	171.41	159810240	123	53	16	154
rs59366803	1	172.056	160064526	24	152	0	170
rs10908776	1	172.552	160334362	117	59	11	159
rs4656926	1	173.171	160650913	63	113	170	0
rs12042437	1	173.673	161023296	122	54	16	154
rs55839314	1	173.962	161329682	64	112	7	163
rs2340727	1	174.409	161946727	156	20	19	151
rs12733615	1	175.508	162450093	109	67	10	160
rs12124253	1	175.771	162862846	4	172	123	47
rs12058869	1	176.145	163119304	99	77	14	156
rs12086284	1	176.992	163542796	106	70	0	170
rs781946	1	177.258	163815371	70	106	164	6
rs4657349	1	177.586	164120219	51	125	144	26
rs1387390	1	178.798	164628310	25	151	131	39
rs4657391	1	179.662	164993587	25	151	143	27
rs74118547	1	180.156	165257495	61	115	0	170
rs722259	1	180.756	165530913	10	166	105	65
rs6426942	1	181.037	165825166	86	90	162	8
rs12026024	1	181.417	166161141	71	105	170	0
rs6427008	1	181.745	166459859	131	45	170	0
rs10918585	1	182.086	166822183	167	9	90	80
rs1546206	1	182.558	167160515	73	103	165	5
rs1723012	1	183.176	167485375	110	66	3	167
rs74120662	1	184.194	167736356	44	132	0	170
rs3753935	1	184.471	168153801	161	15	41	129
rs1407955	1	185.272	168405206	110	66	3	167
rs2223479	1	186.04	168743952	133	43	34	136
rs1040503	1	186.573	169086221	144	32	61	109
rs3753306	1	187.071	169600232	112	64	16	154
rs12129877	1	187.433	170222552	12	164	91	79
rs7892078	1	187.952	170995055	122	54	25	145
rs7549726	1	188.743	171409515	169	7	49	121
rs7525638	1	189.042	171955918	146	30	31	139
rs9425314	1	189.298	172394288	27	149	141	29
rs6688532	1	189.725	172892952	170	6	64	106
rs3861950	1	190.049	173156292	159	17	49	121
rs6678784	1	190.389	173574871	131	45	0	170
rs859452	1	191.102	175424786	101	75	3	167
rs10798415	1	191.79	175724078	146	30	21	149
rs7527035	1	192.277	176435410	141	35	27	143
rs16850248	1	192.729	176813430	65	111	0	170
rs2902095	1	193.016	177156357	138	38	12	158
rs3117758	1	193.429	177716739	47	129	152	18
rs4652291	1	194.049	178028711	170	6	27	143
rs9803716	1	194.645	178952468	92	84	1	169
rs12074408	1	194.906	179550378	66	110	0	170
rs11589519	1	195.231	180122390	8	168	110	60
rs946635	1	195.728	180493304	76	100	162	8
rs10752833	1	196.261	181079314	68	108	160	10
rs591650	1	196.992	181384078	119	57	10	160
rs3766979	1	197.515	181636598	22	154	104	66
rs2494449	1	197.962	182272989	24	152	125	45
rs3856123	1	198.644	182756294	113	63	2	168
rs35394013	1	199.081	183558941	70	106	0	170
rs6698088	1	199.627	183958442	167	9	34	136
rs6678278	1	199.946	184410702	167	9	29	141
rs234682	1	200.225	184890621	117	59	13	157
rs9887777	1	200.79	185484711	110	66	2	168
rs1555494	1	201.13	185886151	135	41	1	169
rs17526478	1	201.799	186851157	5	171	110	60
rs10494594	1	202.224	187165290	76	100	0	170
rs7514496	1	202.567	187599230	84	92	0	170
rs1159069	1	203.081	187912258	30	146	139	31
rs6704072	1	203.789	189322373	132	44	5	165
rs10800800	1	204.357	189972603	173	3	57	113
rs613836	1	204.76	191433463	89	87	9	161
rs10921085	1	205.023	192092853	48	128	150	20
rs1923949	1	205.502	192547710	171	5	37	133
rs7530747	1	206.061	192857032	101	75	3	167
rs619378	1	206.948	194090974	153	23	25	145
rs3009334	1	207.252	194584118	167	9	43	127
rs2150899	1	207.659	195632382	10	166	127	43
rs1349566	1	207.933	195923203	132	44	8	162
rs1412631	1	208.563	197037237	35	141	158	12
rs6685420	1	209.166	197998163	150	26	14	156
rs7537664	1	209.505	198552245	30	146	121	49
rs9662783	1	209.85	199238445	116	60	10	160
rs2816949	1	210.365	199997778	158	18	33	137
rs6679648	1	211.014	200270585	40	136	1	169
rs6689232	1	211.339	200570660	4	172	74	96
rs10920079	1	211.597	200919370	123	53	7	163
rs1361903	1	212.314	201298834	10	166	144	26
rs674085	1	213.288	201588940	151	25	27	143
rs113270065	1	213.69	201840077	8	168	0	170
rs3820380	1	214.122	202096815	37	139	141	29
rs4520471	1	214.59	202564221	4	172	97	73
rs782810	1	214.955	202957351	28	148	144	26
rs7530895	1	215.649	203260756	127	49	4	166
rs12045866	1	216.69	203637079	40	136	152	18
rs6593983	1	217.08	203890288	20	156	77	93
rs4520474	1	217.717	204175883	135	41	31	139
rs1124777	1	218.241	204438334	43	133	168	2
rs11240264	1	218.56	204738360	18	158	142	28
rs4950978	1	219.24	205024573	168	8	37	133
rs1338624	1	219.549	205381940	25	151	118	52
rs823103	1	220.37	205658832	24	152	145	25
rs7555534	1	220.646	205908867	159	17	111	59
rs57713692	1	221.249	206317209	150	26	1	169
rs10863389	1	221.658	206656292	145	31	50	120
rs291102	1	222.365	207106478	149	27	4	166
rs17047661	1	222.852	207782889	119	57	0	170
rs547641	1	223.15	208156869	41	135	154	16
rs718241	1	223.879	208464950	122	54	0	170
rs6670308	1	224.713	208828151	120	56	8	162
rs34952075	1	225.417	209270440	135	41	13	157
rs4844846	1	225.848	209678575	143	33	24	146
rs978754	1	226.758	210213891	118	58	1	169
rs77618085	1	227.024	210602389	39	137	0	170
rs9430044	1	227.657	210884699	129	47	8	162
rs11119654	1	227.983	211168993	100	76	23	147
rs17017772	1	228.253	211747036	92	84	0	170
rs17018845	1	228.899	212428605	122	54	7	163
rs3123539	1	229.164	212815715	50	126	149	21
rs6680470	1	229.51	213120118	124	52	14	156
rs7551878	1	229.796	213568239	21	155	138	32
rs701897	1	231.016	214058159	18	158	159	11
rs11120265	1	231.413	214358758	3	173	108	62
rs2666839	1	232.143	214816224	125	51	11	159
rs6656675	1	232.678	215277616	56	120	167	3
rs2488418	1	233.03	215929795	23	153	134	36
rs17026017	1	233.698	216246044	106	70	13	157
rs6604611	1	233.995	216655251	154	22	11	159
rs2813690	1	234.743	217041214	159	17	59	111
rs964347	1	235.682	217511930	129	47	1	169
rs6698407	1	236.147	217920250	22	154	106	64
rs683968	1	236.49	218333601	165	11	36	134
rs10863402	1	237.242	218741315	144	32	48	122
rs619228	1	237.882	219122116	22	154	154	16
rs1415282	1	238.283	219842900	8	168	129	41
rs1337571	1	239.076	220747622	62	114	169	1
rs6699300	1	239.416	221205291	155	21	55	115
rs3010848	1	240.018	221945123	151	25	49	121
rs74145282	1	240.327	222371746	93	83	4	166
rs1909196	1	240.894	222786032	19	157	123	47
rs2795063	1	241.644	223466400	159	17	56	114
rs1222158	1	242.221	223988701	145	31	27	143
rs791512	1	242.72	224717613	140	36	28	142
rs2449287	1	242.997	225180194	163	13	19	151
rs57788983	1	243.343	225991944	107	69	3	167
rs629645	1	243.96	226752949	97	79	12	158
rs17319408	1	244.302	227118912	162	14	76	94
rs2104436	1	244.811	228633794	143	33	1	169
rs10799494	1	245.096	229037587	14	162	120	50
rs342780	1	245.876	229318518	130	46	0	170
rs10916523	1	246.469	229714816	88	88	0	170
rs12070887	1	246.752	230012316	157	19	2	168
rs28700224	1	247.623	230489309	96	80	0	170
rs2478523	1	248.307	230841509	160	16	53	117
rs9431662	1	249.006	231312199	162	14	53	117
rs10746510	1	249.27	231758938	78	98	155	15
rs821597	1	249.946	232102264	157	19	66	104
rs12085703	1	250.32	232385909	126	50	3	167
rs814216	1	251.084	232678397	91	85	3	167
rs2644441	1	251.863	232982116	22	154	154	16
rs701185	1	252.31	233347986	164	12	58	112
rs10910229	1	253.426	233765598	116	60	4	166
rs4920175	1	253.711	234055399	120	56	170	0
rs7531501	1	254.156	234338303	165	11	16	154
rs2273876	1	255.105	234599291	38	138	0	170
rs7530281	1	255.856	234858895	125	51	3	167
rs35565142	1	257.486	235190411	159	17	52	118
rs12059431	1	258.392	235771589	158	18	49	121
rs11807880	1	258.785	236085452	112	64	0	170
rs1925366	1	259.452	236357685	168	8	64	106
rs57125797	1	259.885	236619872	126	50	19	151
rs10754583	1	261.139	236932396	5	171	120	50
rs2485579	1	262.306	237271632	8	168	141	29
rs7551196	1	262.936	237531393	77	99	30	140
rs616734	1	263.596	237784501	5	171	129	41
rs618451	1	264.405	238243608	58	118	164	6
rs12086648	1	264.707	238548667	119	57	5	165
rs12094645	1	265.502	238807626	72	104	1	169
rs1574985	1	265.768	239143179	12	164	113	57
rs12061087	1	266.236	239443961	87	89	0	170
rs6429140	1	266.628	239768800	3	173	133	37
rs589215	1	267.205	240031351	44	132	170	0
rs994276	1	268.276	240472545	154	22	59	111
rs7517193	1	269.287	240743004	157	19	33	137
rs12042312	1	270.204	241000790	21	155	95	75
rs28645739	1	270.942	241272653	158	18	33	137
rs10926507	1	271.956	241694414	8	168	123	47
rs4658573	1	273.338	242094314	37	139	130	40
rs12405776	1	274.246	242431557	90	86	4	166
rs12748137	1	275.032	242709335	19	157	111	59
rs2502338	1	275.712	243069808	144	32	2	168
rs4658401	1	276.084	243803979	3	173	125	45
rs73121444	1	276.382	244122235	139	37	7	163
rs488109	1	277.704	244428531	21	155	158	12
rs7544794	1	278.489	244724092	91	85	14	156
rs73127483	1	279.258	244980554	162	14	11	159
rs531783	1	280.068	245234737	112	64	170	0
rs12091805	1	281.185	245532053	151	25	4	166
rs7527246	1	282.27	245816347	102	74	13	157
rs4654168	1	282.865	246078476	7	169	145	25
rs3129563	1	283.443	246698448	63	113	165	5
rs7555643	1	283.92	247142239	13	163	105	65
rs6669714	1	284.229	247498567	55	121	165	5
rs880143	1	284.934	247868113	172	4	50	120
rs7527770	1	285.398	248227201	20	156	142	28
rs28702781	1	286.021	248772718	128	48	0	170
rs6587761	1	286.262	249198060	150	26	1	169
rs12990903	2	0.0719689	193892	21	155	127	43
rs2724919	2	0.733575	573797	126	50	4	166
rs35843777	2	1.27111	1123937	8	168	75	95
rs9679635	2	1.5463	1398252	145	31	11	159
rs10180168	2	2.21901	1717859	121	55	9	161
rs12613177	2	2.59045	1994469	153	23	56	114
rs17039804	2	3.39554	2474666	147	29	22	148
rs4853950	2	4.88055	2943674	6	170	115	55
rs7567833	2	9.81383	3691548	144	32	5	165
rs7590172	2	10.7409	4028400	78	98	0	170
rs7575423	2	11.3399	4301257	130	46	21	149
rs2619192	2	12.0393	4700632	147	29	31	139
rs7577926	2	12.4909	4951850	61	115	28	142
rs13026271	2	14.207	5202295	5	171	131	39
rs792061	2	14.9717	5523127	10	166	143	27
rs2163025	2	16.3811	5991969	171	5	61	109
rs1852319	2	16.8051	6252585	149	27	22	148
rs57917309	2	17.5219	6638555	14	162	102	68
rs10192053	2	18.9762	7090819	16	160	135	35
rs7582300	2	19.549	7525664	156	20	39	131
rs798443	2	20.6717	7968275	5	171	138	32
rs7580787	2	21.8099	8369744	130	46	19	151
rs12472518	2	23.467	8801787	29	147	160	10
rs1344185	2	24.0307	9290324	147	29	8	162
rs11674625	2	24.5478	9543221	134	42	24	146
rs6712680	2	24.9804	9798106	135	41	9	161
rs2357391	2	25.7327	10061592	17	159	111	59
rs6727492	2	27.0454	10521394	133	43	29	141
rs11901664	2	28.1108	10929317	126	50	11	159
rs6432174	2	29.6057	11274019	129	47	4	166
rs10929735	2	30.052	11546173	28	148	129	41
rs58914318	2	31.1578	11885177	127	49	1	169
rs11694156	2	32.1193	12384394	41	135	170	0
rs35855677	2	33.0155	12786284	3	173	105	65
rs779346	2	33.3845	13118962	31	145	109	61
rs311992	2	33.6478	13492068	13	163	154	16
rs7421057	2	34.0607	13743975	13	163	132	38
rs10495620	2	34.4135	14116991	146	30	11	159
rs7421394	2	35.0812	14756349	172	4	50	120
rs4668431	2	35.568	15227430	160	16	39	131
rs2031011	2	35.8571	15548390	27	149	128	42
rs6733850	2	36.3597	15930951	17	159	143	27
rs73213904	2	37.459	16251720	83	93	0	170
rs11680058	2	38.3804	16574669	28	148	149	21
rs810066	2	38.9805	16889372	171	5	24	146
rs4324324	2	39.3832	17140637	114	62	168	2
rs7584887	2	39.7152	17499765	88	88	0	170
rs11676404	2	40.4159	18369571	22	154	137	33
rs9808546	2	40.6699	18621953	144	32	21	149
rs12472380	2	41.4227	19075323	13	163	121	49
rs1727177	2	41.6938	19492579	164	12	110	60
rs1469366	2	42.079	19775673	76	100	157	13
rs12614891	2	42.4821	20055440	127	49	7	163
rs10170811	2	42.7947	20308869	60	116	0	170
rs4666430	2	43.9734	20778459	17	159	142	28
rs340602	2	44.5666	21030979	110	66	3	167
rs10865249	2	44.9561	21481092	14	162	135	35
rs6751535	2	45.4998	21885924	129	47	9	161
rs4233692	2	45.9511	22537003	96	80	167	3
rs4665518	2	46.2301	23020557	137	39	28	142
rs13429604	2	47.1744	23374636	89	87	5	165
rs4665614	2	47.9452	23802390	14	162	115	55
rs17046057	2	48.2077	24295684	76	100	3	167
rs2119997	2	48.5136	24692639	29	147	139	31
rs6546148	2	48.8972	25625005	159	17	39	131
rs12713741	2	49.2417	26207421	145	31	56	114
rs7592657	2	49.6381	26755397	137	39	0	170
rs11693052	2	50.2086	27484620	158	18	46	124
rs9711355	2	51.0282	28718546	47	129	144	26
rs10185075	2	51.7018	29285065	82	94	163	7
rs4666200	2	52.1907	29538411	20	156	127	43
rs2631941	2	52.7561	29981286	12	164	153	17
rs12617182	2	53.2186	30259921	60	116	162	8
rs9967840	2	54.1183	30567125	115	61	0	170
rs7580416	2	54.6609	30976168	120	56	3	167
rs6706156	2	55.6753	31380955	19	157	127	43
rs4141419	2	56.474	31772441	90	86	10	160
rs219076	2	56.9308	33280234	54	122	163	7
rs6708335	2	57.2431	33530845	57	119	5	165
rs6742257	2	58.1558	33790330	136	40	30	140
rs4670302	2	58.6746	34068392	33	143	149	21
rs249099	2	59.3084	34523233	33	143	122	48
rs1220226	2	59.6269	34805829	148	28	15	155
rs11124406	2	60.0192	35190105	153	23	15	155
rs2139115	2	60.6239	35952400	145	31	20	150
rs12712481	2	61.0354	36294364	4	172	100	70
rs6752813	2	61.5178	36574673	167	9	50	120
rs11689619	2	62.2371	36969712	11	165	145	25
rs2540998	2	62.5839	37255015	168	8	87	83
rs4670719	2	62.9082	37669487	157	19	43	127
rs1430032	2	63.9611	38027056	40	136	154	16
rs17022085	2	64.5651	38356620	148	28	5	165
rs6544163	2	64.8919	38651073	165	11	48	122
rs10203995	2	65.3865	39165054	15	161	151	19
rs4670985	2	65.9146	40140529	36	140	167	3
rs12472012	2	66.5609	40605768	138	38	26	144
rs13417398	2	67.144	41304296	110	66	3	167
rs12473179	2	67.4895	41820688	159	17	23	147
rs2374384	2	68.181	42180657	98	78	1	169
rs13424316	2	68.7699	42959178	171	5	74	96
rs6738922	2	69.6637	43418616	108	68	11	159
rs4953014	2	70.0731	44007127	166	10	54	116
rs11896122	2	70.3956	44260828	154	22	45	125
rs6713195	2	70.8383	44598785	113	63	1	169
rs7557809	2	71.2571	45128120	139	37	20	150
rs10204473	2	72.2328	45492633	163	13	56	114
rs11125019	2	72.6457	45750724	23	153	0	170
rs6760686	2	73.2154	46009535	155	21	19	151
rs7574349	2	74.0446	46312318	126	50	13	157
rs6735530	2	75.1107	46848446	133	43	12	158
rs6544934	2	75.5733	47111256	121	55	36	134
rs7598848	2	76.3128	47487552	115	61	0	170
rs6727032	2	76.9553	47846246	143	33	44	126
rs12105520	2	77.3822	48173866	154	22	89	81
rs17037566	2	77.6667	48940073	97	79	3	167
rs1316521	2	78.2602	49240142	39	137	141	29
rs1568287	2	78.7793	49909547	145	31	26	144
rs13422484	2	79.2265	50574485	149	27	25	145
rs17041095	2	79.9581	51127789	118	58	21	149
rs4146703	2	80.3908	51909753	49	127	147	23
rs62140816	2	80.7722	52489021	4	172	103	67
rs9309231	2	81.0997	52749459	67	109	6	164
rs13432313	2	81.3594	53220996	155	21	41	129
rs1357204	2	82.1602	53609363	149	27	23	147
rs10181762	2	83.0565	54616599	101	75	5	165
rs930493	2	83.3726	55058198	157	19	35	135
rs6746287	2	83.6252	55538097	109	67	7	163
rs7608756	2	83.9752	56161538	141	35	42	128
rs214043	2	84.4935	56502322	29	147	113	57
rs9808420	2	84.8524	56892585	127	49	0	170
rs59309072	2	85.4107	58241694	159	17	27	143
rs7570921	2	85.9671	59207605	123	53	20	150
rs17050180	2	86.5509	59686583	97	79	0	170
rs10164411	2	86.9734	60277059	170	6	87	83
rs7567242	2	87.4157	60553143	118	58	9	161
rs4643526	2	87.9335	61184651	159	17	32	138
rs4395241	2	88.3896	62509361	122	54	15	155
rs11125955	2	88.8517	63474853	19	157	110	60
rs7604158	2	89.5976	64771602	165	11	52	118
rs9678117	2	90.2355	65097855	33	143	144	26
rs6743585	2	90.8358	65555720	145	31	21	149
rs11695927	2	91.2482	65823020	136	40	22	148
rs6715761	2	91.7397	66097500	160	16	35	135
rs79079460	2	91.9933	66372546	64	112	2	168
rs17032045	2	92.2479	66639190	115	61	1	169
rs7566143	2	92.7704	66942643	98	78	0	170
rs11692677	2	93.3694	67343852	23	153	87	83
rs7604451	2	93.8242	67859388	102	74	9	161
rs7559887	2	94.8836	68268706	132	44	29	141
rs17035342	2	95.198	68579017	112	64	18	152
rs10174331	2	95.5175	68957329	147	29	40	130
rs11885134	2	96.2286	69251810	149	27	4	166
rs6707235	2	96.6774	69503834	95	81	0	170
rs6722390	2	96.9444	70176616	150	26	19	151
rs3821261	2	97.2527	70729253	108	68	13	157
rs72897942	2	98.3204	71194556	131	45	5	165
rs2287326	2	98.7121	71559107	6	170	99	71
rs12616254	2	99.4585	71969854	147	29	27	143
rs60169656	2	99.9002	72263007	83	93	1	169
rs689154	2	100.298	72654662	172	4	36	134
rs72918382	2	100.597	73188754	112	64	4	166
rs2421555	2	101.117	73816955	163	13	44	126
rs4241258	2	101.626	74226102	125	51	17	153
rs2268421	2	102.029	74654087	171	5	25	145
rs4443023	2	102.628	75123170	17	159	144	26
rs980545	2	103.196	75460060	145	31	10	160
rs7563081	2	104.102	76003608	159	17	43	127
rs34682890	2	104.367	76599621	31	145	123	47
rs13417876	2	104.839	76892452	169	7	63	107
rs10174161	2	105.386	77311875	168	8	46	124
rs1505226	2	105.79	77579102	40	136	151	19
rs11898155	2	106.753	78101277	86	90	10	160
rs17566368	2	107.017	78516288	161	15	29	141
rs17586318	2	107.285	79038224	21	155	97	73
rs62160280	2	107.898	79377931	162	14	43	127
rs410120	2	108.317	79688779	124	52	44	126
rs4284854	2	108.816	80025940	165	11	44	126
rs1900264	2	109.873	80354170	165	11	58	112
rs1444543	2	110.168	80673614	170	6	37	133
rs6729265	2	110.569	80933547	162	14	63	107
rs7587762	2	110.918	81607875	20	156	0	170
rs6743623	2	111.251	82487155	152	24	17	153
rs12714111	2	111.762	84069630	53	123	150	20
rs6709476	2	112.898	85443924	138	38	11	159
rs6643	2	113.26	85824251	101	75	3	167
rs1025104	2	113.869	86350664	9	167	143	27
rs12621901	2	114.195	87105444	158	18	78	92
rs56021413	2	114.846	87885695	24	152	88	82
rs143309967	2	116.127	88235088	137	39	41	129
rs6736170	2	116.689	88547402	125	51	4	166
rs10205342	2	116.948	88949633	66	110	1	169
rs55841791	2	117.351	89221850	114	62	34	136
rs2555958	2	118.288	90065400	27	149	113	57
rs1320149	2	118.556	97493877	152	24	17	153
rs12620005	2	118.807	98674129	100	76	12	158
rs744145	2	119.375	100190049	161	15	21	149
rs3791358	2	119.773	101031865	126	50	6	164
rs6757599	2	120.207	101422186	148	28	29	141
rs6543042	2	120.726	102032171	46	130	145	25
rs11413247	2	121.005	102399670	134	42	11	159
rs10181548	2	121.993	103712795	117	59	4	166
rs67881017	2	122.457	104490982	172	4	57	113
rs13011663	2	122.753	104890117	5	171	133	37
rs1866557	2	123.212	105237863	46	130	157	13
rs58450624	2	123.579	105540525	30	146	0	170
rs34061350	2	123.91	105871156	15	161	87	83
rs11889779	2	124.809	106122855	75	101	0	170
rs12712229	2	125.318	106546674	86	90	163	7
rs4234103	2	125.745	106974619	22	154	110	60
rs1404140	2	126.181	107535429	131	45	26	144
rs6755570	2	126.575	107931902	19	157	120	50
rs700852	2	126.883	108352847	161	15	19	151
rs11689841	2	127.376	108925572	3	173	78	92
rs260699	2	127.807	109567445	148	28	16	154
rs9677641	2	128.137	109819824	4	172	97	73
rs56800383	2	128.395	110103065	37	139	12	158
rs10496434	2	128.831	110381572	16	160	119	51
rs2004273	2	130.119	110855123	54	122	162	8
rs13426054	2	130.668	111477966	120	56	3	167
rs616084	2	130.978	111912715	157	19	95	75
rs74750663	2	131.862	112337091	65	111	167	3
rs1516636	2	132.182	112634403	45	131	0	170
rs35832933	2	132.614	113338563	9	167	102	68
rs13023868	2	132.981	113682621	31	145	155	15
rs6756147	2	133.28	113948378	112	64	167	3
rs11123222	2	133.921	114800662	7	169	124	46
rs6745105	2	134.817	115605265	126	50	19	151
rs34425688	2	135.072	116368219	6	170	119	51
rs4289208	2	135.331	116737687	127	49	10	160
rs1437430	2	135.846	117766337	49	127	166	4
rs4849587	2	136.117	118356291	42	134	160	10
rs3860421	2	136.551	118960711	39	137	167	3
rs6720022	2	137.087	119292635	65	111	0	170
rs13023588	2	137.724	119826093	56	120	150	20
rs2587701	2	138.164	120231165	32	144	148	22
rs2292361	2	138.44	120689905	44	132	125	45
rs874816	2	139.311	121264471	33	143	158	12
rs7569100	2	140.073	121554317	143	33	10	160
rs115590955	2	140.828	121805080	13	163	0	170
rs2580332	2	141.726	122055238	154	22	10	160
rs4848760	2	142.111	123002290	3	173	75	95
rs1949957	2	142.381	123262781	9	167	152	18
rs7575671	2	143.039	123786757	120	56	26	144
rs11123006	2	143.321	124496797	22	154	137	33
rs2134754	2	143.948	125341326	101	75	170	0
rs2901448	2	144.359	126257089	128	48	29	141
rs10175150	2	144.687	127335267	114	62	33	137
rs6733255	2	145.472	127662386	17	159	163	7
rs1367403	2	146.316	128372856	156	20	34	136
rs11686075	2	146.569	128844716	12	164	103	67
rs705056	2	147.243	129248602	156	20	17	153
rs1446650	2	147.971	129630555	88	88	167	3
rs1025819	2	148.541	130092701	17	159	163	7
rs4233595	2	148.804	130483910	42	134	159	11
rs2621999	2	149.348	130954662	167	9	59	111
rs2625051	2	149.613	131512850	165	11	20	150
rs890058	2	150.192	131868107	151	25	23	147
rs4621214	2	150.932	132881416	128	48	18	152
rs3897803	2	151.361	133139362	164	12	72	98
rs7579800	2	152.088	133396489	150	26	1	169
rs971414	2	152.377	133682085	126	50	4	166
rs10194766	2	152.982	133953186	80	96	0	170
rs7586760	2	153.715	134410530	121	55	23	147
rs2321545	2	154.318	134772364	1	175	80	90
rs11695983	2	154.721	135125043	15	161	138	32
rs6736792	2	155.239	135572090	171	5	53	117
rs11684545	2	155.531	136539122	7	169	134	36
rs12691889	2	156.266	137205495	10	166	125	45
rs4954466	2	156.724	137866726	31	145	147	23
rs7355522	2	157.021	138129626	44	132	168	2
rs13386748	2	157.392	138524107	6	170	133	37
rs3100716	2	157.692	138784250	56	120	0	170
rs10186207	2	157.99	139392242	161	15	43	127
rs72975103	2	158.884	140481888	116	60	24	146
rs73961272	2	159.191	140909484	93	83	0	170
rs10166217	2	159.7	141398489	27	149	114	56
rs1474406	2	159.981	141800073	31	145	128	42
rs11901499	2	160.45	142172028	127	49	9	161
rs13413651	2	161.259	142906963	112	64	29	141
rs6730965	2	161.628	143292355	172	4	29	141
rs12691673	2	162.207	144092133	48	128	156	14
rs1517912	2	162.54	144429770	67	109	155	15
rs787168	2	162.933	144693406	94	82	170	0
rs1035822	2	163.299	145255778	47	129	154	16
rs7581734	2	163.96	146259114	42	134	153	17
rs13031120	2	164.394	146928706	20	156	141	29
rs4662260	2	164.666	147349378	35	141	141	29
rs6757820	2	165.187	148279693	29	147	148	22
rs1979038	2	165.617	149210898	27	149	151	19
rs4303665	2	166.001	149677671	48	128	151	19
rs7571890	2	166.477	150419893	22	154	135	35
rs11894267	2	166.943	151155568	50	126	162	8
rs6761863	2	168.071	151725382	31	145	154	16
rs446791	2	168.484	152129879	140	36	20	150
rs6433569	2	168.739	152552062	2	174	135	35
rs1579050	2	169.075	153364527	25	151	121	49
rs10931434	2	169.451	153881453	24	152	146	24
rs4410241	2	169.804	154143853	5	171	82	88
rs13007548	2	170.327	154582564	9	167	110	60
rs9288336	2	170.832	155233688	8	168	80	90
rs2652436	2	171.258	155621836	60	116	156	14
rs13383584	2	171.732	156765002	32	144	107	63
rs298259	2	172.006	157324825	18	158	130	40
rs1481236	2	172.491	158097854	159	17	23	147
rs6437106	2	173.099	158410196	109	67	16	154
rs1866887	2	173.758	158747070	10	166	144	26
rs13432858	2	174.35	159063290	5	171	104	66
rs61248399	2	174.778	159693615	65	111	0	170
rs55676907	2	175.077	160159310	2	174	100	70
rs10929959	2	175.371	160805582	51	125	168	2
rs10193728	2	175.966	162629343	107	69	16	154
rs901303	2	176.382	163416447	158	18	8	162
rs1221532	2	176.953	164231423	155	21	10	160
rs12994048	2	177.388	164536886	7	169	118	52
rs13009032	2	177.713	165172617	166	10	41	129
rs13034434	2	178.167	165745035	31	145	149	21
rs6727857	2	178.498	166068283	135	41	45	125
rs7569219	2	179.579	167724389	173	3	47	123
rs11691034	2	180.323	168518206	48	128	163	7
rs7595310	2	180.604	168810137	153	23	26	144
rs4668060	2	180.893	169166305	52	124	157	13
rs11680688	2	181.236	169436023	6	170	139	31
rs10497348	2	181.618	169718301	107	69	7	163
rs4667591	2	182.192	170003432	19	157	134	36
rs7591026	2	182.78	170271626	42	134	150	20
rs13006490	2	183.113	170702808	15	161	91	79
rs908781	2	183.721	171127960	69	107	159	11
rs34020565	2	184.458	171380643	130	46	5	165
rs1477061	2	185.35	171683107	18	158	136	34
rs3731987	2	185.729	172193808	112	64	50	120
rs6738445	2	185.995	172599615	27	149	119	51
rs972957	2	186.282	172986576	91	85	16	154
rs7608333	2	186.744	173249050	154	22	45	125
rs13007746	2	187.159	173636245	95	81	168	2
rs2305462	2	187.559	173895285	34	142	152	18
rs1608984	2	188.807	174334562	21	155	151	19
rs3863940	2	189.565	174724368	55	121	154	16
rs60234671	2	190.07	175195860	122	54	11	159
rs1376865	2	190.594	175624597	40	136	147	23
rs2461773	2	190.902	176271521	94	82	2	168
rs711826	2	191.49	176998822	110	66	4	166
rs925996	2	191.877	177329803	85	91	169	1
rs2362870	2	192.69	177611643	24	152	143	27
rs13010439	2	192.969	177887732	95	81	9	161
rs1527401	2	193.313	178522104	14	162	126	44
rs12619532	2	193.59	178953409	13	163	99	71
rs1158872	2	194.059	180127703	156	20	43	127
rs10930883	2	194.894	180566311	125	51	24	146
rs4894141	2	195.357	180837026	30	146	115	55
rs6705354	2	195.68	181272873	61	115	149	21
rs6729229	2	196.089	181693910	78	98	7	163
rs2583015	2	196.724	182555552	107	69	2	168
rs288298	2	197.308	183657867	111	65	6	164
rs2675072	2	197.661	183925902	69	107	3	167
rs1622455	2	197.96	184298771	63	113	169	1
rs10803975	2	198.645	185301920	59	117	170	0
rs4667193	2	199.554	188626214	14	162	130	40
rs13396968	2	199.872	189436328	90	86	4	166
rs7424137	2	200.16	189883644	8	168	122	48
rs256552	2	200.487	190742374	148	28	15	155
rs698603	2	200.896	191041612	86	90	5	165
rs6758866	2	201.193	191756401	8	168	105	65
rs6434450	2	201.549	192038624	162	14	45	125
rs7592348	2	201.895	192338718	27	149	161	9
rs6710083	2	203.025	192772592	157	19	10	160
rs62179698	2	203.854	193186103	57	119	156	14
rs12613381	2	204.281	194185163	18	158	106	64
rs12989588	2	204.568	195130372	97	79	168	2
rs891522	2	205.264	195828622	13	163	147	23
rs13019896	2	205.667	196210476	42	134	158	12
rs6434811	2	205.973	196866420	30	146	158	12
rs6710182	2	206.304	197140572	112	64	6	164
rs13011223	2	206.727	197624291	7	169	122	48
rs10931819	2	207.834	199475972	44	132	160	10
rs72613721	2	208.189	199739191	88	88	1	169
rs11685147	2	208.45	200612911	28	148	153	17
rs2247030	2	208.861	201560605	22	154	136	34
rs7595675	2	209.635	202799540	20	156	142	28
rs11888559	2	210.206	204165171	69	107	162	8
rs10932034	2	210.49	204812993	29	147	139	31
rs13418503	2	211.207	205117464	123	53	1	169
rs10203289	2	211.888	205731504	145	31	18	152
rs1207427	2	212.34	206152828	149	27	16	154
rs7575726	2	213.208	206416704	116	60	169	1
rs1362663	2	214.24	206769589	50	126	166	4
rs4673350	2	214.745	207178872	16	160	115	55
rs10197325	2	215.01	207605733	105	71	15	155
rs6435365	2	215.485	208047946	99	77	7	163
rs10206951	2	215.747	208328889	77	99	0	170
rs10932209	2	216.243	208671911	114	62	11	159
rs4675743	2	216.807	209087335	35	141	157	13
rs6435472	2	217.164	209587434	152	24	69	101
rs169636	2	217.516	210437478	163	13	19	151
rs13383683	2	218.037	211504372	138	38	14	156
rs2576617	2	218.357	211842557	122	54	39	131
rs13414946	2	218.774	212296470	114	62	3	167
rs13015253	2	219.736	212599229	129	47	21	149
rs1464443	2	220.123	212914726	12	164	116	54
rs1857796	2	220.39	213164837	30	146	153	17
rs7585465	2	220.789	213499445	155	21	61	109
rs920525	2	221.399	213986695	13	163	151	19
rs2662647	2	221.656	214747880	84	92	170	0
rs6744356	2	222.013	215200368	20	156	145	25
rs11674080	2	222.249	215572511	72	104	150	20
rs4610055	2	222.517	215847177	29	147	153	17
rs13022398	2	223.567	216577567	3	173	115	55
rs59109351	2	224.286	216860352	93	83	0	170
rs207819	2	224.643	217137464	27	149	130	40
rs28556275	2	224.898	217403458	116	60	1	169
rs1179701	2	225.879	217717319	108	68	29	141
rs6735740	2	226.622	217988422	144	32	8	162
rs6759238	2	227.206	218536449	8	168	106	64
rs11898315	2	227.861	218797766	163	13	46	124
rs1567869	2	228.329	219126735	42	134	162	8
rs28672925	2	228.693	219702931	140	36	0	170
rs2385404	2	229.143	220197388	172	4	43	127
rs675291	2	229.656	220473653	54	122	167	3
rs6709805	2	230.631	220832930	12	164	98	72
rs1922772	2	231.232	221364518	50	126	141	29
rs13408576	2	231.588	221622332	32	144	109	61
rs1344814	2	232.279	221925929	23	153	129	41
rs6724793	2	232.828	222192505	172	4	89	81
rs1477430	2	233.384	222607569	33	143	169	1
rs348980	2	233.934	222926680	12	164	97	73
rs4674659	2	234.742	223362480	27	149	155	15
rs17779311	2	235.031	223615362	5	171	67	103
rs12464000	2	235.377	223948401	13	163	99	71
rs6436402	2	235.873	224326822	103	73	33	137
rs631922	2	236.374	224643391	141	35	17	153
rs16865548	2	236.862	224947253	153	23	32	138
rs13416139	2	237.435	225858116	129	47	25	145
rs2396218	2	237.946	226312824	15	161	128	42
rs11903376	2	238.355	226683986	146	30	2	168
rs13425397	2	238.74	227011677	84	92	1	169
rs2707528	2	239.409	227574116	11	165	133	37
rs58363082	2	239.835	227973873	110	66	12	158
rs35183618	2	240.677	228289817	7	169	63	107
rs7581135	2	241.829	228677170	81	95	166	4
rs7585858	2	242.265	229079715	85	91	0	170
rs7585750	2	242.624	229590253	163	13	52	118
rs10179193	2	243.157	229963577	46	130	158	12
rs6735031	2	243.627	230283310	36	140	162	8
rs10185857	2	244.444	230536988	47	129	1	169
rs11682974	2	244.799	231016976	51	125	132	38
rs10182438	2	245.141	231277567	136	40	64	106
rs4973342	2	245.699	231532555	119	57	1	169
rs61021727	2	246.268	231804117	123	53	10	160
rs6719593	2	246.857	232198327	128	48	6	164
rs3856543	2	247.431	232714531	161	15	50	120
rs6738099	2	247.729	233162120	156	20	27	143
rs10203110	2	248.114	233451949	79	97	1	169
rs58452179	2	248.71	233820101	122	54	11	159
rs1057258	2	249.297	234115629	98	78	28	142
rs2290464	2	249.775	234368821	143	33	32	138
rs6431648	2	250.234	234833457	167	9	29	141
rs1027868	2	251.669	235256745	144	32	10	160
rs11890569	2	253.043	235671931	141	35	24	146
rs9287582	2	254.178	235922146	146	30	24	146
rs57088602	2	255.698	236294462	143	33	1	169
rs12478435	2	256.362	236737133	23	153	123	47
rs61197218	2	257.361	237209197	151	25	6	164
rs73131738	2	257.857	237511509	161	15	36	134
rs11887482	2	258.467	237779984	119	57	1	169
rs10171771	2	258.907	238180585	101	75	2	168
rs13409941	2	259.74	238464897	159	17	22	148
rs73086783	2	260.219	238739766	46	130	0	170
rs6728445	2	260.781	239008681	122	54	18	152
rs28497373	2	261.205	239417840	151	25	7	163
rs67287027	2	262.043	239847098	116	60	7	163
rs895803	2	262.935	240113046	144	32	73	97
rs4456729	2	263.335	240379157	124	52	17	153
rs12990807	2	264.336	240635759	8	168	93	77
rs10197199	2	265.419	241002013	119	57	2	168
rs7602820	2	266.206	241268106	104	72	12	158
rs2975781	2	266.805	241566429	8	168	71	99
rs11897804	2	267.126	241818738	136	40	19	151
rs13382756	2	267.517	242072015	99	77	8	162
rs6437263	2	267.769	242470674	105	71	5	165
rs35320439	2	268.187	242737341	156	20	61	109
rs6740738	2	268.828	243007368	122	54	17	153
rs7651201	3	0.0112469	85551	160	16	36	134
rs11706228	3	0.350508	390869	67	109	170	0
rs9826534	3	0.807557	669478	143	33	13	157
rs1472714	3	1.45208	1092542	7	169	111	59
rs155409	3	2.11746	1355266	164	12	20	150
rs1878627	3	2.92277	1684810	41	135	157	13
rs1488745	3	3.42991	2001802	163	13	63	107
rs6793455	3	4.16215	2413502	166	10	89	81
rs2675290	3	5.4146	2753267	167	9	51	119
rs1669338	3	8.11764	3199635	61	115	156	14
rs7644488	3	8.99359	3558481	150	26	18	152
rs6808651	3	10.0912	3911145	47	129	170	0
rs793939	3	10.6467	4414805	31	145	128	42
rs11130135	3	11.9852	4809618	142	34	15	155
rs34578821	3	12.883	5062073	128	48	22	148
rs6785812	3	14.0412	5393294	3	173	111	59
rs1811510	3	15.082	5775231	168	8	9	161
rs1504041	3	16.1642	6165284	158	18	53	117
rs156170	3	16.8201	6451269	20	156	123	47
rs1240966	3	17.7005	6924331	45	131	148	22
rs1516303	3	18.672	7246745	161	15	46	124
rs7623055	3	19.1639	7510891	172	4	54	116
rs9814244	3	19.8253	7829821	97	79	7	163
rs6773116	3	20.4209	8243455	110	66	14	156
rs9873950	3	21.3607	8672045	100	76	0	170
rs9827283	3	22.7549	8996747	143	33	21	149
rs6798907	3	23.635	9252847	36	140	0	170
rs6774483	3	24.0154	9539655	122	54	21	149
rs2302786	3	24.735	9979660	167	9	40	130
rs9841368	3	25.2291	10445313	141	35	9	161
rs11719375	3	26.1024	10706597	167	9	30	140
rs12634925	3	26.4807	10964008	26	150	0	170
rs7636140	3	27.426	11216118	151	25	34	136
rs9867321	3	27.7716	11629985	101	75	1	169
rs13314820	3	28.6444	11950736	79	97	0	170
rs56084998	3	28.961	12454427	129	47	0	170
rs6801800	3	29.1851	12859500	116	60	6	164
rs7632077	3	30.4708	13284808	166	10	35	135
rs2655233	3	30.8521	13573068	12	164	102	68
rs3762721	3	31.6254	13895806	128	48	23	147
rs17039222	3	31.875	14309681	75	101	0	170
rs7645232	3	32.8378	14563237	86	90	13	157
rs1687308	3	33.5644	14846254	173	3	54	116
rs7636739	3	34.039	15333551	134	42	15	155
rs55854808	3	34.3477	15966998	167	9	59	111
rs6784546	3	34.882	16329533	51	125	0	170
rs17200369	3	35.2668	16592134	148	28	40	130
rs895941	3	35.6121	16846216	124	52	46	124
rs60186499	3	35.9202	17156065	100	76	0	170
rs12630303	3	36.4365	18392551	11	165	103	67
rs34367169	3	37.0119	18855277	90	86	5	165
rs74427203	3	37.7771	19315008	95	81	0	170
rs269361	3	38.1163	19912501	158	18	68	102
rs1395100	3	38.6552	20604321	89	87	4	166
rs6810339	3	39.0046	20912261	135	41	45	125
rs28649921	3	39.3289	21175846	71	105	0	170
rs400737	3	39.6459	21486393	39	137	127	43
rs2673532	3	40.6596	21873561	67	109	136	34
rs1965306	3	41.5026	22205505	170	6	75	95
rs9654039	3	41.8131	22561085	148	28	40	130
rs6776149	3	42.1131	22813140	64	112	0	170
rs9812616	3	42.364	23237608	108	68	0	170
rs28569360	3	42.9461	23711141	161	15	34	136
rs1511540	3	43.4047	24152386	161	15	31	139
rs6795607	3	44.4321	24631165	144	32	14	156
rs7610607	3	45.2414	24904904	147	29	35	135
rs17016282	3	45.7951	25410742	73	103	0	170
rs12638028	3	46.6193	25748324	6	170	142	28
rs73151475	3	47.1022	26464032	143	33	7	163
rs6763642	3	47.5723	26749653	141	35	12	158
rs55747911	3	47.9617	27004427	65	111	19	151
rs991868	3	48.2245	27401479	108	68	4	166
rs4367017	3	48.5054	27718427	147	29	16	154
rs6765017	3	49.0691	28031383	80	96	5	165
rs34355769	3	49.7009	28666706	5	171	95	75
rs6549903	3	50.1416	29017757	159	17	20	150
rs9811374	3	50.7879	29285727	151	25	26	144
rs9870303	3	51.5655	29583374	115	61	14	156
rs2197896	3	52.3661	30032530	146	30	5	165
rs78000564	3	52.9224	30342487	43	133	0	170
rs1812581	3	53.3937	30597411	80	96	3	167
rs72849879	3	53.8588	30868873	133	43	3	167
rs9862255	3	54.3898	31392328	151	25	12	158
rs11711980	3	54.7779	31733345	15	161	132	38
rs9881166	3	55.4126	32008446	125	51	5	165
rs9838223	3	55.8571	32279180	31	145	126	44
rs6803174	3	56.7273	32652647	157	19	42	128
rs1599772	3	57.0115	32923426	49	127	165	5
rs4678958	3	57.498	33447446	158	18	55	115
rs13063064	3	57.8753	34018899	14	162	130	40
rs13080033	3	58.1539	34681418	25	151	118	52
rs9311121	3	58.9064	35928063	151	25	7	163
rs1450005	3	59.1963	36194167	166	10	41	129
rs6550427	3	59.5943	36633152	94	82	14	156
rs2058477	3	60.099	36994234	105	71	6	164
rs72862213	3	60.5763	37838991	106	70	4	166
rs696256	3	60.9909	38375557	58	118	156	14
rs35349722	3	61.2492	38658234	4	172	70	100
rs7630022	3	61.7948	39115494	163	13	34	136
rs12490768	3	62.1254	39563365	22	154	130	40
rs2123999	3	62.814	40378738	15	161	123	47
rs6802072	3	63.3881	41027680	126	50	15	155
rs4246665	3	63.6714	41305804	142	34	11	159
rs33479	3	64.3496	42413481	126	50	2	168
rs339698	3	64.8433	42732236	106	70	3	167
rs13320571	3	65.274	43334020	27	149	160	10
rs1034967	3	65.5285	44088348	131	45	27	143
rs33770	3	66.8808	45282691	14	162	125	45
rs7641490	3	67.1527	45719065	83	93	0	170
rs9844821	3	67.5087	46019722	128	48	2	168
rs2385860	3	67.9554	46910618	163	13	25	145
rs743856	3	68.2736	50527874	143	33	24	146
rs498946	3	68.688	52434967	141	35	26	144
rs9821489	3	69.1856	53575728	110	66	0	170
rs4687591	3	69.6456	53864407	160	16	26	144
rs9825725	3	70.0905	54168246	119	57	15	155
rs28594819	3	71.004	54628483	118	58	0	170
rs1168710	3	71.4939	54907940	131	45	10	160
rs1444866	3	72.3874	55385093	172	4	64	106
rs815470	3	72.8386	55679841	53	123	148	22
rs7628255	3	73.3807	56223384	62	114	150	20
rs9825091	3	73.6468	56796026	140	36	22	148
rs839231	3	74.4057	58022761	118	58	7	163
rs1444186	3	75.0638	58654892	42	134	158	12
rs73838105	3	75.3682	59178515	75	101	0	170
rs10454231	3	75.9986	59463037	122	54	13	157
rs604398	3	76.8899	59863847	19	157	149	21
rs9881474	3	77.5963	60121220	84	92	6	164
rs1447970	3	78.4423	60449249	128	48	23	147
rs10510855	3	79.5086	60841656	33	143	137	33
rs7641177	3	79.7622	61183158	172	4	53	117
rs4688643	3	80.2785	61601011	25	151	115	55
rs6445244	3	80.72	61893518	154	22	54	116
rs62243885	3	81.3291	62250256	11	165	78	92
rs833660	3	81.9998	62552794	25	151	146	24
rs522278	3	82.7393	62812560	87	89	5	165
rs17067759	3	83.1406	63114517	145	31	64	106
rs9829530	3	83.484	63404743	129	47	19	151
rs6797493	3	84.4781	63672720	170	6	104	66
rs7648640	3	85.1164	64332101	152	24	18	152
rs10470707	3	86.0946	64677737	132	44	27	143
rs9834596	3	86.5558	65034421	35	141	152	18
rs9881555	3	86.9842	65330251	94	82	1	169
rs1404537	3	87.3879	65586312	38	138	0	170
rs73832980	3	88.0071	65839314	103	73	1	169
rs55803629	3	88.2711	66103311	108	68	41	129
rs4856818	3	88.6167	66530304	25	151	168	2
rs11916711	3	89.4768	66879884	166	10	39	131
rs60601322	3	89.7805	67298276	101	75	10	160
rs1928565	3	90.3754	67580121	136	40	20	150
rs1459903	3	90.7365	67846073	90	86	154	16
rs1352855	3	91.5456	68362436	128	48	21	149
rs9840077	3	92.0398	69206654	55	121	167	3
rs62251446	3	92.6578	69465493	12	164	60	110
rs13080258	3	92.9392	69722059	57	119	136	34
rs35026817	3	93.2057	70136592	8	168	114	56
rs4321494	3	93.9956	70664000	26	150	100	70
rs9822461	3	94.265	71081796	159	17	2	168
rs7644066	3	94.8048	71382085	27	149	116	54
rs704279	3	95.483	71711979	134	42	19	151
rs79974304	3	96.4446	72043000	35	141	147	23
rs9310238	3	97.3743	72308526	162	14	81	89
rs36061263	3	98.0549	72578312	8	168	143	27
rs9825863	3	99.0323	72957251	139	37	20	150
rs11718761	3	99.4988	73354642	94	82	169	1
rs4132538	3	100.267	73654032	152	24	33	137
rs1526719	3	100.807	73976471	11	165	95	75
rs549560	3	101.684	74398369	164	12	33	137
rs6549722	3	102.387	75373177	132	44	19	151
rs9838137	3	102.952	75928934	108	68	0	170
rs62261374	3	103.392	76317234	38	138	154	16
rs13324597	3	103.737	76739074	104	72	15	155
rs7648227	3	104.325	77092253	12	164	118	52
rs2872479	3	105.289	78166314	107	69	0	170
rs1470377	3	105.597	78595575	69	107	149	21
rs1563382	3	105.952	79236891	13	163	157	13
rs2639242	3	106.327	81019528	144	32	7	163
rs1492886	3	106.723	81607486	172	4	91	79
rs6805632	3	107.185	82803715	45	131	159	11
rs72909180	3	107.608	85239387	124	52	21	149
rs9843405	3	107.929	86637887	168	8	36	134
rs9865669	3	108.34	87423945	26	150	166	4
rs7640948	3	108.745	88521129	37	139	130	40
rs1521807	3	109.132	90078623	132	44	9	161
rs7624575	3	109.592	95353835	57	119	168	2
rs28604999	3	109.883	96610897	172	4	5	165
rs7647570	3	110.786	98339277	165	11	28	142
rs1531730	3	111.209	99075067	141	35	8	162
rs1718270	3	111.649	100319188	62	114	170	0
rs9290245	3	111.974	100612453	26	150	131	39
rs6441645	3	112.682	101814628	71	105	170	0
rs1947581	3	113.454	102803572	60	116	154	16
rs7624495	3	113.932	103261054	165	11	50	120
rs1379628	3	114.201	103524377	103	73	7	163
rs4895064	3	114.597	104051645	48	128	166	4
rs12489482	3	114.906	104579408	22	154	158	12
rs1525845	3	115.378	104952730	82	94	164	6
rs1522290	3	115.758	105330571	138	38	61	109
rs2470696	3	116.292	105675360	52	124	117	53
rs72933855	3	116.635	106133824	118	58	2	168
rs2895315	3	117.021	106393843	16	160	116	54
rs1282549	3	117.956	107175486	78	98	162	8
rs877859	3	118.388	107714075	9	167	118	52
rs3905699	3	118.735	108103359	63	113	0	170
rs6774316	3	119.017	108625479	127	49	0	170
rs1163447	3	119.414	109056751	163	13	12	158
rs11714866	3	119.95	110067902	32	144	158	12
rs1462809	3	120.498	110613623	5	171	142	28
rs973208	3	120.798	111080687	23	153	142	28
rs1844925	3	121.305	111760479	27	149	142	28
rs9288952	3	121.824	112185025	17	159	164	6
rs3864002	3	122.303	112726411	28	148	138	32
rs55647743	3	122.81	113311067	14	162	92	78
rs167771	3	123.49	113876275	20	156	140	30
rs13090443	3	124.045	114143091	20	156	130	40
rs6762934	3	124.321	114419948	14	162	128	42
rs6806816	3	124.618	115209138	142	34	8	162
rs938521	3	125.738	115575949	118	58	23	147
rs9836711	3	126.269	115972709	21	155	144	26
rs12629515	3	126.754	116439783	9	167	148	22
rs7624733	3	127.278	116766456	72	104	163	7
rs2869782	3	128.176	117084425	23	153	163	7
rs9878830	3	128.768	117374132	15	161	120	50
rs6779441	3	129.159	118016233	99	77	6	164
rs6762051	3	129.482	118584960	146	30	12	158
rs56195264	3	130.062	119203154	120	56	4	166
rs6782799	3	130.472	119610793	171	5	58	112
rs560420	3	131.483	120549141	118	58	27	143
rs4286380	3	131.735	121334786	148	28	104	66
rs2681417	3	132.021	121825197	109	67	162	8
rs1909808	3	132.375	122325467	132	44	16	154
rs1123612	3	133.008	122753644	162	14	22	148
rs3935566	3	133.508	123039496	90	86	0	170
rs2697520	3	133.964	123289679	167	9	17	153
rs2651609	3	134.902	124331837	96	80	1	169
rs7626291	3	135.462	124757777	90	86	2	168
rs6798446	3	136.27	125153891	139	37	40	130
rs735739	3	136.824	125993533	123	53	10	160
rs4234280	3	137.474	126778239	109	67	8	162
rs75647890	3	138.222	127094785	60	116	0	170
rs7651814	3	138.506	127470166	127	49	21	149
rs3828417	3	139.209	128128254	141	35	11	159
rs9864697	3	139.669	128669534	115	61	1	169
rs9819604	3	139.984	129206796	158	18	6	164
rs819084	3	140.565	130175028	40	136	156	14
rs1554513	3	140.974	130504256	146	30	21	149
rs2129154	3	141.265	131130907	131	45	12	158
rs1225074	3	141.914	131694705	13	163	106	64
rs12638395	3	142.25	131972167	151	25	32	138
rs954308	3	142.532	132235990	162	14	63	107
rs1568480	3	142.82	132740226	171	5	96	74
rs7629752	3	143.983	133298732	10	166	116	54
rs6768704	3	144.543	133715878	79	97	170	0
rs16841609	3	144.988	134097202	85	91	2	168
rs3732568	3	145.387	134515336	30	146	153	17
rs1404577	3	145.98	134848951	139	37	40	130
rs9826153	3	146.342	135268608	51	125	150	20
rs6439623	3	146.848	135787529	159	17	58	112
rs9289539	3	147.126	137208725	13	163	130	40
rs12635524	3	147.67	137708155	17	159	112	58
rs641320	3	148.021	138347957	144	32	7	163
rs6439844	3	148.415	138986127	157	19	43	127
rs2554152	3	148.946	139606794	114	62	25	145
rs7645419	3	149.423	139874594	131	45	2	168
rs7613319	3	150.131	140307571	104	72	1	169
rs35140461	3	150.421	140683688	138	38	15	155
rs9856584	3	151.23	141148698	129	47	14	156
rs12106890	3	151.748	141519874	136	40	13	157
rs7628622	3	152.094	141893901	160	16	20	150
rs6440128	3	152.624	142739103	131	45	41	129
rs7641350	3	153.055	142991226	163	13	24	146
rs60777877	3	153.617	143311275	77	99	4	166
rs9832471	3	154.301	143570871	34	142	165	5
rs7648002	3	154.774	144426904	168	8	12	158
rs11925605	3	155.08	144874627	110	66	11	159
rs17236173	3	155.671	145421660	12	164	46	124
rs6786468	3	156.023	145682534	152	24	32	138
rs1159914	3	156.283	146037209	43	133	136	34
rs11928953	3	156.724	146634035	139	37	42	128
rs73004607	3	156.985	147082898	82	94	1	169
rs1909357	3	157.702	147513235	153	23	61	109
rs4681404	3	158.382	148003233	160	16	44	126
rs1492084	3	158.778	148395342	21	155	135	35
rs34443048	3	159.44	148900209	114	62	3	167
rs12152430	3	160.35	149191729	49	127	138	32
rs7626954	3	160.83	149470818	119	57	17	153
rs7629443	3	161.21	149925742	117	59	2	168
rs13100847	3	161.575	150207981	65	111	145	25
rs7649434	3	162.517	150642136	117	59	6	164
rs35995638	3	163.042	150914478	8	168	96	74
rs12632021	3	163.563	151596404	62	114	4	166
rs323629	3	163.828	151927593	13	163	110	60
rs6786253	3	164.158	152575924	147	29	24	146
rs7649037	3	164.458	152837273	146	30	9	161
rs6764190	3	164.913	153258272	172	4	45	125
rs6776293	3	165.601	154405414	110	66	7	163
rs2314612	3	165.888	154716357	3	173	103	67
rs28742885	3	166.817	155122287	126	50	3	167
rs7619179	3	167.084	155831899	91	85	4	166
rs57357532	3	167.444	156167351	153	23	16	154
rs11720805	3	167.947	156800360	12	164	118	52
rs16828379	3	168.363	157558463	106	70	15	155
rs4679853	3	168.991	158821836	14	162	119	51
rs7619259	3	169.37	159312260	140	36	6	164
rs11916071	3	169.955	159821019	33	143	11	159
rs1455873	3	170.204	160508778	173	3	69	101
rs16833312	3	170.459	161460016	91	85	0	170
rs2063361	3	170.771	161865945	23	153	143	27
rs7639432	3	171.499	164427282	103	73	0	170
rs1355535	3	172.001	165505759	12	164	124	46
rs1916286	3	172.443	166580001	27	149	131	39
rs9811119	3	172.689	167160385	154	22	28	142
rs7650181	3	173.079	167604769	169	7	59	111
rs7618370	3	173.427	167909303	166	10	29	141
rs1463814	3	174.234	168632238	121	55	4	166
rs9290364	3	174.722	168995182	165	11	5	165
rs7629654	3	175.205	169365395	127	49	10	160
rs1082976	3	175.567	169938890	5	171	77	93
rs9816125	3	175.871	170222679	166	10	52	118
rs6781167	3	176.297	170798924	104	72	10	160
rs13084948	3	176.806	171077831	10	166	126	44
rs9868868	3	177.599	171364327	79	97	2	168
rs11929416	3	178.364	171791592	106	70	7	163
rs596953	3	179.195	172102173	21	155	128	42
rs1522354	3	179.773	172367873	142	34	31	139
rs13099104	3	180.246	172648167	16	160	115	55
rs111947197	3	180.503	172963495	10	166	0	170
rs6810131	3	181.339	173214075	85	91	1	169
rs7643912	3	181.901	173474391	11	165	101	69
rs13317150	3	182.315	173888932	94	82	8	162
rs645203	3	182.837	174402452	24	152	111	59
rs9865132	3	183.26	174732812	164	12	23	147
rs7626533	3	184.192	175052746	87	89	0	170
rs12107747	3	184.825	175389857	130	46	11	159
rs7613836	3	185.57	175863867	120	56	3	167
rs4613463	3	185.849	176182071	89	87	159	11
rs1601949	3	186.399	176592050	32	144	142	28
rs9856885	3	187.219	177079370	78	98	0	170
rs55686626	3	187.735	177345126	27	149	66	104
rs1978396	3	188.167	177603160	156	20	17	153
rs7652385	3	188.662	178336583	159	17	53	117
rs6808409	3	189.12	179093616	89	87	0	170
rs7610873	3	189.702	179485664	107	69	18	152
rs1851352	3	189.958	179752325	143	33	46	124
rs2567644	3	190.344	180938727	21	155	149	21
rs9290727	3	190.64	181420618	136	40	27	143
rs1561072	3	191.551	181752619	140	36	15	155
rs9842478	3	191.843	182183458	124	52	1	169
rs1879990	3	192.641	182457367	156	20	49	121
rs6783964	3	192.963	182979130	134	42	5	165
rs9827156	3	193.751	183380900	169	7	36	134
rs6443958	3	194.25	184014481	153	23	40	130
rs7614232	3	195.579	184452676	32	144	144	26
rs16859737	3	196.106	184890501	106	70	10	160
rs9850770	3	196.389	185454844	121	55	24	146
rs9834934	3	196.796	185721672	48	128	169	1
rs2239626	3	197.848	185998884	145	31	42	128
rs9871546	3	198.758	186304218	1	175	121	49
rs9860747	3	199.392	186587417	56	120	145	25
rs10937284	3	200.294	186876584	134	42	4	166
rs9877199	3	201.272	187307933	54	122	135	35
rs471768	3	201.84	187619782	146	30	25	145
rs73050994	3	202.805	188037100	66	110	1	169
rs7645635	3	203.96	188327555	137	39	1	169
rs710493	3	205.042	188694749	17	159	169	1
rs1399615	3	205.942	189057350	165	11	62	108
rs9882785	3	206.37	189321613	138	38	170	0
rs7612589	3	207.366	189579598	126	50	16	154
rs4687126	3	207.697	189845963	104	72	3	167
rs2193880	3	208.55	190262799	7	169	95	75
rs6807312	3	209.105	190576288	175	1	62	108
rs6794535	3	210.063	190973610	141	35	11	159
rs13077141	3	210.592	191286128	96	80	4	166
rs58998285	3	210.879	191757455	155	21	34	136
rs9877210	3	211.284	192019370	147	29	10	160
rs1847340	3	212.125	192280086	53	123	1	169
rs7621131	3	212.775	192596365	141	35	15	155
rs4687386	3	213.511	192912706	9	167	97	73
rs11922377	3	214.051	193290542	136	40	54	116
rs6777021	3	214.933	193711182	125	51	23	147
rs10933728	3	216.783	194027568	136	40	3	167
rs10933668	3	217.862	194470632	159	17	48	122
rs9856486	3	219.035	194916131	103	73	4	166
rs7659	3	219.392	195295661	10	166	124	46
rs73087309	3	219.9	195583501	82	94	5	165
rs1868198	3	220.276	195876780	128	48	24	146
rs11715619	3	220.845	196334416	149	27	30	140
rs28417103	3	221.722	196718729	97	79	0	170
rs2567346	3	222.555	197195013	17	159	139	31
rs56999795	3	223.206	197655885	163	13	37	133
rs13124826	4	0.371295	208400	21	155	84	86
rs7668455	4	0.634408	533399	125	51	21	149
rs62294154	4	0.890782	799121	109	67	27	143
rs6814865	4	1.22149	1351157	170	6	48	122
rs798730	4	1.8286	1683166	70	106	169	1
rs7689629	4	2.29819	2193520	154	22	27	143
rs231333	4	2.81244	2796970	153	23	37	133
rs28628796	4	3.75621	3618194	139	37	18	152
rs28678310	4	6.57911	3883022	139	37	3	167
rs4498088	4	8.37897	4386137	167	9	52	118
rs1873842	4	9.0454	4821219	132	44	22	148
rs10034967	4	10.6151	5233943	4	172	153	17
rs4353849	4	11.2458	5638652	152	24	7	163
rs4689327	4	13.1198	6070676	29	147	155	15
rs13122929	4	14.6296	6363608	68	108	161	9
rs4416546	4	15.7203	6646220	20	156	131	39
rs4689584	4	16.9799	7061219	93	83	164	6
rs3864203	4	18.3159	7328416	163	13	37	133
rs10015734	4	20.0041	7651008	136	40	16	154
rs4261976	4	21.3661	8101758	103	73	4	166
rs4696917	4	23.3941	8705921	34	142	154	16
rs10014876	4	25.5223	9430269	163	13	47	123
rs4697981	4	25.835	10241991	61	115	165	5
rs1483653	4	26.3112	10873401	40	136	130	40
rs10009253	4	26.9225	11216238	147	29	15	155
rs28583513	4	27.6355	11558137	84	92	3	167
rs11947799	4	27.9528	11950698	105	71	0	170
rs6825164	4	28.4389	12441831	137	39	5	165
rs1021873	4	28.9055	13094261	8	168	78	92
rs1476211	4	29.409	13542036	10	166	134	36
rs7698605	4	30.1868	13818831	33	143	109	61
rs7677638	4	30.6864	14252613	89	87	0	170
rs6814871	4	31.4441	14756500	151	25	38	132
rs13144360	4	31.9276	15057867	21	155	105	65
rs4698376	4	32.267	15387226	115	61	13	157
rs17478336	4	33.1083	16025837	3	173	102	68
rs10026610	4	33.5708	16462250	98	78	6	164
rs157630	4	34.4054	16753012	55	121	164	6
rs28479818	4	34.7966	17062043	96	80	23	147
rs2872795	4	35.3998	17330381	17	159	130	40
rs4698666	4	36.1234	18061500	169	7	34	136
rs7656712	4	36.3988	18709859	132	44	9	161
rs207363	4	36.8591	19005988	105	71	1	169
rs35842005	4	37.1585	19988153	4	172	85	85
rs6832355	4	37.578	20459218	155	21	80	90
rs9291418	4	38.3223	20867460	136	40	46	124
rs1425333	4	38.5799	21255650	128	48	18	152
rs9291432	4	39.5406	21980503	147	29	4	166
rs6855769	4	39.8049	22391761	155	21	43	127
rs11943842	4	40.2803	22739242	84	92	0	170
rs10024413	4	40.6403	23237373	55	121	159	11
rs7657054	4	40.8907	23501919	86	90	3	167
rs885395	4	41.1888	23770218	22	154	160	10
rs1267017	4	42.0198	24151452	126	50	17	153
rs6817993	4	42.4926	24438686	22	154	123	47
rs7688355	4	43.3047	24773811	113	63	1	169
rs2324648	4	44.0499	25041054	53	123	154	16
rs7663245	4	44.3606	25307423	15	161	97	73
rs1520280	4	44.8246	25570751	166	10	33	137
rs6842695	4	45.9483	25861359	144	32	16	154
rs13115664	4	47.2355	26294776	9	167	103	67
rs10805265	4	47.5057	26585311	36	140	170	0
rs6847438	4	47.7594	26914644	161	15	78	92
rs35777491	4	48.1799	27170626	12	164	105	65
rs383908	4	49.0466	27687898	93	83	167	3
rs4234993	4	49.6699	28202490	6	170	86	84
rs10049756	4	49.9977	28872833	109	67	15	155
rs7694141	4	50.5835	29172030	89	87	3	167
rs10001236	4	51.0163	29763937	162	14	62	108
rs2571494	4	51.4052	30134048	171	5	46	124
rs57939657	4	51.9768	30432317	120	56	9	161
rs7667888	4	52.3479	31002442	173	3	46	124
rs289079	4	53.1353	31414779	9	167	116	54
rs6448786	4	53.4472	31776899	153	23	62	108
rs1491204	4	53.8596	32313964	19	157	134	36
rs6811247	4	54.1511	32571282	162	14	72	98
rs6531293	4	54.5555	32974825	167	9	26	144
rs6811233	4	55.7368	33658676	171	5	21	149
rs1383569	4	56.0084	34547374	167	9	41	129
rs11934931	4	56.424	35183361	130	46	9	161
rs7694338	4	56.9887	35734385	161	15	71	99
rs997572	4	57.2448	36048773	10	166	119	51
rs16992136	4	57.5512	36350375	96	80	10	160
rs882161	4	57.9662	36823862	54	122	170	0
rs10856828	4	58.4483	37380073	30	146	112	58
rs11096895	4	59.1137	37672875	45	131	162	8
rs9999701	4	59.9829	38051930	55	121	0	170
rs10000663	4	60.5759	38321709	13	163	113	57
rs17616434	4	61.2403	38812876	161	15	30	140
rs2060005	4	62.0211	39162521	4	172	106	64
rs422332	4	62.341	39819773	48	128	130	40
rs74673754	4	62.6668	40237632	97	79	1	169
rs373103	4	63.7016	40553177	161	15	42	128
rs4861358	4	64.7178	41015899	46	130	141	29
rs10009653	4	65.1202	41299915	174	2	95	75
rs6414658	4	65.6326	41577086	174	2	32	138
rs11932228	4	66.3714	41854126	170	6	35	135
rs28417857	4	66.6199	42194237	117	59	9	161
rs9291218	4	67.0568	42490680	57	119	157	13
rs11944506	4	67.5855	43352688	12	164	142	28
rs1371238	4	68.1591	44531529	17	159	127	43
rs2083424	4	68.742	46228100	107	69	0	170
rs28457819	4	69.2254	47418991	169	7	67	103
rs17674224	4	69.587	48077329	10	166	87	83
rs6554330	4	69.8373	53092159	30	146	168	2
rs3912335	4	70.1997	53897020	41	135	157	13
rs10517309	4	70.7516	54672845	6	170	101	69
rs6554147	4	71.0223	54958646	27	149	89	81
rs1156180	4	71.5575	55259169	21	155	154	16
rs4864926	4	72.1456	55680855	136	40	28	142
rs17081857	4	73.3608	56043330	31	145	156	14
rs4457009	4	73.622	56547727	20	156	1	169
rs2951806	4	73.879	56905444	167	9	73	97
rs10005459	4	74.754	57165955	171	5	80	90
rs6819021	4	75.719	57623536	172	4	72	98
rs10014421	4	76.4892	58064464	172	4	59	111
rs2048268	4	76.9994	58603583	114	62	0	170
rs781463	4	77.3426	58906509	155	21	58	112
rs6833940	4	77.6058	59156875	62	114	0	170
rs1397804	4	78.0611	60216804	151	25	53	117
rs17089959	4	78.6733	60994654	20	156	131	39
rs13122165	4	79.1635	61762061	7	169	110	60
rs2218741	4	79.6399	62049284	15	161	88	82
rs335338	4	80.0722	62331692	65	111	163	7
rs34133572	4	80.7057	63353705	7	169	87	83
rs10032765	4	80.9994	63722484	16	160	161	9
rs1462605	4	81.5448	64154567	21	155	129	41
rs1384720	4	81.9634	65275649	50	126	166	4
rs13143183	4	82.3419	65851855	1	175	113	57
rs34604848	4	82.6176	66364523	7	169	93	77
rs364705	4	83.2963	67125863	151	25	38	132
rs1390066	4	83.855	67809075	141	35	25	145
rs974333	4	84.4911	68707832	41	135	143	27
rs7442348	4	84.7873	69425191	10	166	113	57
rs2014777	4	85.3222	70671743	20	156	116	54
rs13131960	4	85.909	71475446	137	39	8	162
rs28543058	4	86.3583	71817827	112	64	11	159
rs1840086	4	86.6407	72135358	12	164	152	18
rs7656604	4	87.0652	72547436	145	31	1	169
rs7660290	4	87.5765	73255740	10	166	143	27
rs10805068	4	88.1575	74622287	47	129	170	0
rs28823933	4	88.4188	75052592	16	160	158	12
rs6842490	4	89.1491	75717803	126	50	23	147
rs28580245	4	89.6422	75992736	170	6	46	124
rs1319759	4	89.8986	76285425	145	31	52	118
rs4241584	4	90.39	77030991	154	22	30	140
rs10023335	4	90.6795	77358987	3	173	78	92
rs7677682	4	91.1969	77740367	118	58	8	162
rs6822800	4	91.7926	78106441	139	37	24	146
rs958617	4	92.4948	78605369	12	164	140	30
rs28363906	4	92.7512	78978198	71	105	0	170
rs1390738	4	93.3028	79481578	8	168	140	30
rs7687681	4	93.5622	79884416	6	170	144	26
rs4572901	4	94.0464	80582492	50	126	166	4
rs60559297	4	94.4151	80997743	157	19	21	149
rs7670914	4	94.8358	81346970	27	149	133	37
rs1712373	4	95.3129	82155309	144	32	2	168
rs6535256	4	95.6943	82460927	149	27	33	137
rs471389	4	96.4249	82756077	150	26	20	150
rs17005557	4	96.7542	83188904	46	130	2	168
rs9968403	4	97.0789	83447941	155	21	34	136
rs13129469	4	97.6078	83991529	7	169	151	19
rs1494962	4	99.0528	84336283	156	20	19	151
rs6854730	4	99.3248	84642876	135	41	36	134
rs11099632	4	99.8479	84943867	12	164	136	34
rs387955	4	100.21	85314016	68	108	169	1
rs4527465	4	100.565	86029339	39	137	165	5
rs2624023	4	101.252	86656724	34	142	149	21
rs2705622	4	101.842	87827545	63	113	170	0
rs6815338	4	102.234	88501530	128	48	1	169
rs2725264	4	102.689	89026109	18	158	160	10
rs17014118	4	103.278	89319296	147	29	27	143
rs2860468	4	103.538	89612668	119	57	22	148
rs28617554	4	104.409	90199960	114	62	6	164
rs3857050	4	104.927	90625419	148	28	14	156
rs11097250	4	105.315	91361696	164	12	28	142
rs17017482	4	105.598	91651289	110	66	9	161
rs73837194	4	106.438	93064104	96	80	3	167
rs6532404	4	106.912	94259578	130	46	13	157
rs10031776	4	107.366	94780295	147	29	29	141
rs3805300	4	107.709	95424208	152	24	39	131
rs10213566	4	108.248	95829907	70	106	5	165
rs2865419	4	108.654	96201104	130	46	17	153
rs4699443	4	109.642	96609380	22	154	142	28
rs55637146	4	109.954	96877681	47	129	0	170
rs2222912	4	110.351	97651865	80	96	0	170
rs28452928	4	110.775	98421671	141	35	5	165
rs10023791	4	111.098	99425353	154	22	70	100
rs17028177	4	111.635	99754042	121	55	0	170
rs10021082	4	112.052	100444178	138	38	12	158
rs3775350	4	112.864	101323409	123	53	23	147
rs34076864	4	113.124	101868576	106	70	18	152
rs2850354	4	113.56	102208664	148	28	27	143
rs7662047	4	114.115	103091730	149	27	3	167
rs2169510	4	114.708	104194384	93	83	1	169
rs13107718	4	115.034	104533240	5	171	127	43
rs7681476	4	115.444	104921323	127	49	6	164
rs72951372	4	115.717	105388556	140	36	6	164
rs904274	4	116.208	106202633	104	72	6	164
rs17036098	4	116.626	106597452	155	21	37	133
rs72889059	4	116.882	107408978	121	55	0	170
rs1388847	4	117.414	108119290	68	108	170	0
rs2522428	4	117.84	108626850	69	107	158	12
rs4147477	4	118.382	109119090	3	173	80	90
rs7667423	4	118.634	109372293	123	53	34	136
rs2194860	4	119.296	109948511	125	51	22	148
rs6848452	4	119.784	110326825	158	18	26	144
rs2074392	4	120.128	110928949	131	45	15	155
rs9990445	4	120.694	111227913	88	88	1	169
rs1448801	4	121.298	111519203	59	117	170	0
rs159480	4	121.805	111947434	136	40	17	153
rs28847687	4	122.116	112228867	46	130	0	170
rs7672688	4	122.546	113001776	172	4	84	86
rs965013	4	122.886	113310981	148	28	69	101
rs7689257	4	123.144	113861627	162	14	39	131
rs2272229	4	124.248	114260641	129	47	17	153
rs7660775	4	124.869	114611948	148	28	26	144
rs2374223	4	125.386	114942909	43	133	150	20
rs10857025	4	125.763	115327659	67	109	162	8
rs59187191	4	126.031	115732361	131	45	10	160
rs13148562	4	126.594	117106682	5	171	153	17
rs13114307	4	127.015	117716133	140	36	39	131
rs11562894	4	127.573	118477406	105	71	15	155
rs11932636	4	127.984	119302960	139	37	8	162
rs12509446	4	128.504	120075410	18	158	115	55
rs6851191	4	128.884	121117729	80	96	7	163
rs4406041	4	129.459	121949190	26	150	139	31
rs12510951	4	130.09	122377715	151	25	50	120
rs7661218	4	130.631	122690284	110	66	9	161
rs28558437	4	130.96	123501508	97	79	0	170
rs303108	4	131.287	124087900	6	170	111	59
rs1979788	4	132.675	125854382	20	156	128	42
rs17009345	4	132.93	126146542	76	100	4	166
rs17009954	4	133.231	126458789	135	41	16	154
rs4596255	4	133.483	126712350	168	8	92	78
rs1466523	4	133.911	127149057	40	136	156	14
rs11098878	4	134.549	127414252	51	125	158	12
rs1913468	4	134.804	128472231	159	17	56	114
rs1216400	4	135.136	129512318	34	142	155	15
rs4554091	4	136.16	130300615	171	5	76	94
rs11099027	4	136.653	130952981	147	29	3	167
rs1033018	4	137.015	131215475	156	20	32	138
rs68103088	4	137.351	131621323	88	88	6	164
rs7692647	4	137.742	132464732	95	81	17	153
rs2419533	4	138.334	133589514	45	131	140	30
rs7694118	4	138.702	134068635	117	59	5	165
rs2174784	4	139.212	134613019	63	113	169	1
rs4552527	4	139.603	135548788	44	132	115	55
rs11099300	4	140.047	135860262	87	89	170	0
rs11099371	4	140.708	136792251	19	157	137	33
rs17048783	4	141.164	137526182	98	78	10	160
rs7691321	4	141.859	137837911	61	115	139	31
rs1913607	4	142.164	138109276	131	45	15	155
rs9683944	4	142.514	138433162	143	33	30	140
rs13152708	4	142.943	138988585	5	171	72	98
rs2114359	4	143.633	139437272	31	145	123	47
rs9996437	4	144.079	139708493	132	44	28	142
rs7673958	4	144.587	140175054	157	19	61	109
rs795371	4	145.159	140541695	170	6	99	71
rs3733382	4	145.839	140811135	10	166	138	32
rs11728088	4	146.568	141076076	11	165	126	44
rs4956451	4	146.873	141501338	162	14	57	113
rs1872861	4	147.179	141755890	45	131	165	5
rs4956510	4	147.796	142018265	19	157	130	40
rs1907137	4	148.706	143164317	5	171	146	24
rs4975308	4	149.032	143436707	79	97	27	143
rs5026328	4	149.326	143982333	7	169	123	47
rs1849129	4	149.683	144965840	65	111	170	0
rs2176680	4	150.15	145826176	110	66	20	150
rs6848098	4	150.708	146447193	122	54	4	166
rs7658773	4	151.085	146843410	172	4	64	106
rs1057560	4	151.615	147177341	5	171	91	79
rs1507493	4	151.937	148029669	4	172	123	47
rs17614025	4	152.529	148810260	10	166	160	10
rs10016143	4	153.52	149615561	124	52	0	170
rs968903	4	153.788	150212967	9	167	87	83
rs1394845	4	154.106	150712923	157	19	30	140
rs2407548	4	154.544	151850524	21	155	157	13
rs361198	4	154.805	152756909	12	164	111	59
rs7663766	4	155.06	153011210	83	93	128	42
rs2676330	4	155.506	153265507	19	157	115	55
rs4235223	4	156.112	153603804	75	101	169	1
rs28754692	4	157.295	154125435	166	10	40	130
rs10008112	4	158.138	154567971	131	45	0	170
rs7692206	4	158.776	155106693	14	162	154	16
rs10050268	4	159.225	155549354	153	23	29	141
rs6845282	4	159.659	155922530	159	17	39	131
rs6536070	4	160.242	156240635	174	2	95	75
rs7679296	4	160.539	156539639	134	42	7	163
rs4259017	4	161.453	157050382	19	157	150	20
rs9998417	4	161.837	157367718	115	61	22	148
rs10007412	4	162.258	157749076	124	52	28	142
rs6817594	4	162.548	158305977	12	164	113	57
rs11100128	4	162.844	158620303	9	167	142	28
rs1928267	4	163.332	159142563	31	145	139	31
rs12505765	4	163.617	159544076	155	21	22	148
rs2348164	4	163.982	160341351	48	128	162	8
rs11725207	4	164.694	161064449	5	171	135	35
rs6849777	4	165.2	161765597	150	26	39	131
rs6826847	4	165.701	162230375	123	53	44	126
rs11733078	4	166.246	162657187	5	171	130	40
rs28750093	4	166.617	163182059	113	63	1	169
rs1460308	4	167.211	163608440	4	172	47	123
rs13106852	4	167.591	163948955	13	163	115	55
rs4411939	4	168.135	164288538	23	153	132	38
rs77513384	4	168.485	164582834	26	150	3	167
rs62350592	4	168.792	164836500	68	108	166	4
rs6829588	4	169.06	165221971	148	28	18	152
rs6842082	4	169.879	165701031	143	33	3	167
rs10023696	4	170.508	166070974	134	42	7	163
rs7667026	4	170.832	166449915	147	29	6	164
rs10015602	4	171.314	166855471	138	38	13	157
rs60954953	4	171.942	167453206	120	56	14	156
rs55711272	4	172.341	167777082	109	67	8	162
rs6816291	4	172.965	168472966	13	163	114	56
rs17053607	4	173.31	168789572	115	61	5	165
rs10026497	4	173.565	169228019	82	94	0	170
rs4269143	4	173.97	169491209	2	174	41	129
rs28679640	4	174.817	169772041	138	38	0	170
rs2660432	4	175.311	170075171	38	138	110	60
rs13122912	4	175.572	170676328	31	145	139	31
rs4692780	4	176.012	170931223	147	29	31	139
rs28588588	4	176.571	171740591	158	18	14	156
rs13121311	4	176.838	172204876	146	30	39	131
rs6553587	4	177.141	172608425	168	8	17	153
rs34451479	4	177.601	172935322	96	80	4	166
rs4696030	4	177.987	173747414	27	149	146	24
rs6825703	4	178.438	174210358	5	171	105	65
rs2332750	4	178.759	174468015	36	140	90	80
rs28678450	4	179.251	174719726	121	55	11	159
rs2217849	4	179.772	175002024	36	140	164	6
rs11939414	4	180.487	175274731	14	162	60	110
rs7686453	4	180.901	175585803	147	29	17	153
rs6826366	4	181.173	175846110	101	75	18	152
rs1479378	4	181.464	176096275	46	130	143	27
rs10461336	4	181.885	176391372	21	155	164	6
rs13144028	4	182.675	176832164	5	171	138	32
rs11943356	4	183.447	177332241	4	172	128	42
rs2171083	4	184.04	177628992	14	162	153	17
rs17064420	4	184.566	178128842	30	146	160	10
rs1920974	4	185.58	178460433	78	98	169	1
rs11732838	4	185.899	178748145	24	152	150	20
rs6552275	4	186.327	179009622	22	154	125	45
rs4861465	4	186.972	179507581	8	168	109	61
rs13144273	4	187.806	179999069	59	117	168	2
rs2716776	4	188.565	180484846	57	119	161	9
rs13121934	4	189.027	180774392	11	165	61	109
rs13114874	4	189.411	181047537	11	165	131	39
rs2871151	4	190.079	181316069	33	143	101	69
rs2546275	4	190.617	181567271	22	154	127	43
rs6832052	4	191.697	182066471	61	115	161	9
rs7668522	4	192.482	182336416	64	112	159	11
rs4579168	4	193.137	182693892	3	173	81	89
rs12645288	4	193.897	182975074	3	173	116	54
rs1949351	4	194.779	183261250	4	172	81	89
rs7670420	4	195.357	183528129	34	142	158	12
rs11736797	4	196.374	183778788	148	28	74	96
rs1877288	4	196.929	184189457	45	131	170	0
rs11732255	4	197.712	184441917	22	154	114	56
rs6834333	4	199.318	184852809	11	165	154	16
rs7656027	4	200.077	185112274	81	95	143	27
rs28395270	4	200.902	185366849	6	170	114	56
rs10471180	4	201.44	185728811	102	74	1	169
rs6844558	4	202.44	185981436	153	23	10	160
rs7691485	4	203.492	186448476	18	158	153	17
rs6552930	4	204.86	186793518	92	84	12	158
rs9312345	4	205.825	187091644	148	28	10	160
rs1839746	4	206.435	187376559	46	130	141	29
rs6816859	4	207.208	187650634	131	45	12	158
rs1906290	4	208.297	188027629	29	147	150	20
rs9996952	4	208.896	188424578	113	63	10	160
rs4861757	4	209.367	188706746	40	136	160	10
rs11935397	4	210.27	189056125	17	159	118	52
rs2010907	4	211.514	189540683	25	151	129	41
rs2029065	4	212.066	189819750	132	44	170	0
rs6816376	4	212.912	190122349	34	142	132	38
rs72716863	4	213.196	190465190	4	172	67	103
rs2685820	4	214.503	190758884	23	153	147	23
rs6861344	5	0.207921	389871	126	50	10	160
rs920980	5	0.775632	896983	158	18	13	157
rs4975596	5	1.2837	1189347	14	162	133	37
rs73033830	5	2.27098	1514830	101	75	1	169
rs10061246	5	2.89059	1838826	120	56	12	158
rs6898884	5	3.64345	2128618	80	96	0	170
rs3112408	5	5.16085	2516934	171	5	30	140
rs1565807	5	6.90219	2965167	129	47	9	161
rs62338519	5	8.32198	3305547	7	169	106	64
rs62335648	5	9.19271	3680334	4	172	109	61
rs659757	5	10.0519	3935638	122	54	11	159
rs6859451	5	10.3997	4223577	104	72	5	165
rs7700410	5	11.3688	4539904	89	87	169	1
rs816463	5	12.1683	4872780	164	12	25	145
rs10078523	5	13.8212	5341822	96	80	1	169
rs4143541	5	14.6926	5725162	136	40	5	165
rs173577	5	15.4737	6034364	36	140	133	37
rs7735274	5	16.4137	6496573	146	30	12	158
rs275438	5	17.0821	6881857	29	147	114	56
rs11134209	5	17.7321	7271164	46	130	133	37
rs4702474	5	18.0353	7528886	64	112	162	8
rs326136	5	18.374	7797766	65	111	170	0
rs170936	5	19.1692	8158804	27	149	126	44
rs340675	5	19.4264	8433710	73	103	165	5
rs4702595	5	20.1144	8861631	30	146	138	32
rs1805972	5	20.8259	9203914	142	34	0	170
rs41458	5	21.8509	9618473	105	71	163	7
rs2963894	5	22.409	9877169	27	149	132	38
rs6892396	5	23.6125	10333138	13	163	128	42
rs10035299	5	24.4335	10612627	22	154	131	39
rs17789143	5	25.0644	10900935	6	170	84	86
rs1990003	5	25.5526	11159657	9	167	115	55
rs31899	5	26.3525	11429782	136	40	15	155
rs13357360	5	26.7784	11706034	133	43	5	165
rs13163249	5	27.3047	12785191	11	165	144	26
rs2676233	5	27.9172	13640617	151	25	37	133
rs163832	5	28.5573	14051777	128	48	18	152
rs10078445	5	28.9918	14421080	145	31	12	158
rs152363	5	29.4809	14756567	119	57	29	141
rs28590650	5	30.3372	15019787	52	124	0	170
rs257742	5	30.5945	15853255	5	171	104	66
rs168053	5	31.134	16390019	159	17	53	117
rs27430	5	31.6897	16670501	55	121	139	31
rs10059183	5	32.833	16975191	111	65	4	166
rs871722	5	33.8645	17437494	9	167	132	38
rs1513085	5	34.3712	17876840	15	161	123	47
rs10454841	5	34.8648	18389151	31	145	159	11
rs1393138	5	35.1279	18790732	151	25	78	92
rs62350862	5	35.658	19069979	11	165	105	65
rs6451429	5	36.1034	19771834	17	159	152	18
rs6888636	5	36.7361	20785453	53	123	157	13
rs13173914	5	37.1735	21620193	123	53	28	142
rs16899338	5	37.4277	21879902	35	141	156	14
rs13156017	5	37.7195	22250420	7	169	83	87
rs1995264	5	38.1526	23138951	167	9	71	99
rs12153202	5	38.7425	23533746	9	167	124	46
rs11953215	5	39.3745	24461650	3	173	111	59
rs1966590	5	39.7399	24779565	149	27	13	157
rs13157155	5	40.3728	25326757	25	151	105	65
rs4527562	5	40.955	26013647	99	77	8	162
rs10061914	5	41.2714	26310776	120	56	3	167
rs6879404	5	41.7043	26637063	90	86	0	170
rs13171590	5	42.1027	26941841	48	128	170	0
rs4367265	5	42.5014	27432606	133	43	7	163
rs11743434	5	43.1922	28214776	21	155	133	37
rs12516019	5	43.6403	28796865	96	80	4	166
rs6450711	5	44.2674	29721434	99	77	0	170
rs62357330	5	44.7223	30413808	6	170	65	105
rs1436969	5	44.9747	30689900	18	158	112	58
rs1276177	5	45.3543	30946644	165	11	60	110
rs10755250	5	45.8974	31231102	57	119	160	10
rs12515221	5	46.3555	31481461	41	135	156	14
rs7714189	5	47.2344	31750346	161	15	39	131
rs4867100	5	48.7672	32007713	140	36	13	157
rs34085561	5	49.245	32412535	11	165	57	113
rs35957559	5	49.6635	32667668	5	171	104	66
rs10064448	5	50.3503	33128594	127	49	15	155
rs29968	5	50.6726	33547787	161	15	44	126
rs35397	5	51.7785	33951116	5	171	162	8
rs4626316	5	52.0969	34278426	54	122	168	2
rs5019843	5	52.5558	34587609	120	56	13	157
rs336483	5	53.2123	34838717	35	141	1	169
rs249536	5	53.616	35089022	127	49	15	155
rs286439	5	53.9883	35636329	132	44	18	152
rs6884019	5	54.3815	36252794	32	144	167	3
rs930072	5	55.2491	36666071	8	168	151	19
rs2972939	5	55.5792	37742406	26	150	157	13
rs10941388	5	56.7753	38241901	17	159	155	15
rs1444884	5	57.6457	38615656	132	44	12	158
rs10051334	5	58.3897	38876096	80	96	6	164
rs3866451	5	58.7141	39210912	24	152	140	30
rs2962492	5	59.0441	39568609	110	66	25	145
rs6883840	5	59.359	40286410	146	30	32	138
rs9200	5	59.809	41142606	154	22	65	105
rs316739	5	60.1048	41644886	119	57	9	161
rs6451722	5	60.575	43711378	162	14	37	133
rs75651719	5	60.8623	45009500	99	77	1	169
rs9291912	5	61.3824	51215874	39	137	140	30
rs351935	5	61.7487	52005409	25	151	134	36
rs2650682	5	62.3819	52466551	117	59	13	157
rs16881474	5	62.6405	52848456	66	110	6	164
rs696195	5	62.9244	53326381	4	172	80	90
rs3111652	5	63.4191	53690669	35	141	168	2
rs4074332	5	64.2751	54141187	30	146	159	11
rs13172161	5	64.8588	54895204	20	156	112	58
rs4700419	5	65.5035	55479979	158	18	16	154
rs154251	5	66.171	55827558	9	167	91	79
rs832552	5	66.7256	56113850	7	169	113	57
rs35939728	5	67.3439	56710408	17	159	126	44
rs55836829	5	67.8487	56984879	77	99	0	170
rs6897592	5	68.2757	57428069	164	12	87	83
rs2675379	5	68.7603	58093446	106	70	170	0
rs7703702	5	69.463	58678603	87	89	1	169
rs10059859	5	69.7698	59231307	160	16	15	155
rs4133470	5	70.0698	59818246	166	10	46	124
rs56257445	5	70.3652	60909926	10	166	88	82
rs10075885	5	70.8462	61172759	149	27	17	153
rs5021974	5	71.3675	62411429	121	55	10	160
rs12332306	5	71.7846	63111148	148	28	43	127
rs6885147	5	72.3236	64448670	120	56	11	159
rs10096	5	72.627	65120144	152	24	43	127
rs7727613	5	73.3295	65759249	81	95	0	170
rs6860389	5	73.6758	66022151	100	76	20	150
rs34697	5	74.4631	66298637	4	172	92	78
rs7711013	5	74.8533	66588413	106	70	0	170
rs35579160	5	75.1576	67083327	168	8	56	114
rs281445	5	75.735	67350940	152	24	59	111
rs7707989	5	76.2592	67691880	41	135	143	27
rs59618733	5	77.0231	68179554	114	62	0	170
rs6866817	5	77.3466	68595227	44	132	159	11
rs57076635	5	78.2726	69738674	38	138	0	170
rs13168712	5	78.6966	70679626	13	163	115	55
rs4704279	5	79.1981	71105671	23	153	130	40
rs1692404	5	79.6013	71359777	88	88	25	145
rs60108308	5	80.0006	71636578	124	52	6	164
rs17164422	5	80.2695	71918678	154	22	34	136
rs7700369	5	81.1041	72675906	171	5	25	145
rs13357495	5	81.4487	73085666	126	50	4	166
rs6868962	5	82.134	73355631	123	53	21	149
rs1428558	5	83.3857	73851778	165	11	56	114
rs9686818	5	83.9432	74193859	160	16	44	126
rs57131074	5	84.479	75147855	154	22	17	153
rs1423099	5	84.9299	75427518	28	148	128	42
rs4296785	5	85.5391	75710783	164	12	38	132
rs1320021	5	86.6784	76219181	54	122	170	0
rs57664206	5	87.5265	76508569	90	86	7	163
rs7729808	5	87.7777	76849531	129	47	24	146
rs34915710	5	88.177	77125991	164	12	56	114
rs2277015	5	88.9526	77800588	158	18	48	122
rs16876062	5	90.099	78190471	100	76	0	170
rs6453468	5	90.6224	78938315	165	11	54	116
rs73123694	5	91.8893	79409089	78	98	0	170
rs171821	5	92.3276	79697210	114	62	12	158
rs11952133	5	92.8468	80471121	28	148	126	44
rs6866156	5	93.4153	80746328	161	15	60	110
rs59276096	5	93.7765	81561593	143	33	27	143
rs6452488	5	94.5493	82085018	108	68	0	170
rs6863340	5	95.1994	82349477	92	84	4	166
rs28899	5	95.5477	82763083	165	11	42	128
rs13355569	5	96.12	83096272	113	63	0	170
rs4590163	5	96.4699	83368290	143	33	26	144
rs1158242	5	97.2534	84076305	168	8	58	112
rs13167818	5	97.5589	84381261	3	173	69	101
rs2964881	5	98.1411	85673421	164	12	35	135
rs2929617	5	98.5373	86331061	125	51	2	168
rs13168787	5	98.974	87437079	4	172	119	51
rs301721	5	99.2655	88233749	141	35	8	162
rs2950049	5	100.127	89480000	19	157	151	19
rs879571	5	100.459	90079972	146	30	10	160
rs2367292	5	100.894	90556785	8	168	140	30
rs62368362	5	101.191	91181254	26	150	151	19
rs7731286	5	101.503	91875599	158	18	37	133
rs6894448	5	102.214	92677720	108	68	5	165
rs153898	5	102.717	94188622	13	163	117	53
rs251076	5	103.158	94509008	8	168	93	77
rs13162779	5	103.516	94937890	17	159	115	55
rs155990	5	104.242	95811319	75	101	0	170
rs39597	5	105.087	96484131	15	161	129	41
rs6894105	5	105.385	96916431	161	15	62	108
rs6859385	5	105.636	97218427	146	30	31	139
rs6596743	5	105.993	97678524	112	64	6	164
rs9326771	5	106.433	98701755	154	22	49	121
rs12109326	5	106.831	99514447	122	54	19	151
rs6596055	5	107.243	100968503	164	12	8	162
rs7711773	5	107.796	102729864	121	55	27	143
rs73191275	5	108.536	103096509	116	60	1	169
rs17156435	5	108.998	103670162	82	94	1	169
rs7719837	5	109.448	104826962	50	126	155	15
rs10060695	5	109.842	105673428	17	159	100	70
rs13359925	5	110.294	106005425	101	75	4	166
rs10053249	5	110.621	106412429	97	79	12	158
rs163889	5	111.475	106876045	146	30	21	149
rs11956871	5	112.208	107342391	120	56	0	170
rs10040696	5	112.635	108242804	157	19	54	116
rs60240456	5	113.136	108816195	161	15	30	140
rs245250	5	113.513	109317870	105	71	161	9
rs4601083	5	114.056	109574202	165	11	32	138
rs6594492	5	114.384	110355405	171	5	19	151
rs115192	5	115.077	110919711	163	13	43	127
rs30340	5	115.33	111410316	12	164	102	68
rs163454	5	115.609	111871292	8	168	121	49
rs2546110	5	116.082	112162413	10	166	106	64
rs7717906	5	116.382	112563686	158	18	21	149
rs337715	5	117.332	113755797	110	66	16	154
rs6594879	5	117.7	114500737	171	5	65	105
rs6895553	5	118.178	114821667	91	85	12	158
rs249490	5	118.64	115131150	36	140	135	35
rs12654321	5	119.067	115573629	16	160	132	38
rs7701234	5	119.539	115845251	125	51	16	154
rs11955000	5	120.205	116108949	116	60	4	166
rs7714476	5	121.381	116553560	168	8	57	113
rs7445113	5	121.758	117039918	12	164	155	15
rs9327060	5	122.042	117327405	49	127	145	25
rs6885532	5	122.603	117926778	116	60	1	169
rs57619354	5	123.16	118676754	102	74	7	163
rs6888446	5	123.514	119444346	164	12	17	153
rs300957	5	123.83	119856511	17	159	135	35
rs7701867	5	124.363	120329993	90	86	2	168
rs80121367	5	124.634	120757549	79	97	0	170
rs7716322	5	125.106	121093451	160	16	30	140
rs2560308	5	125.458	121480516	5	171	122	48
rs10519707	5	126.032	121871938	166	10	59	111
rs1366337	5	126.722	122629266	130	46	23	147
rs153880	5	126.974	123170153	148	28	36	134
rs10063821	5	127.42	123535438	163	13	34	136
rs59546490	5	128.261	123905029	142	34	39	131
rs6869617	5	129.079	124361588	172	4	40	130
rs59958060	5	129.843	124808147	81	95	0	170
rs2546451	5	130.19	125098296	44	132	144	26
rs10035539	5	130.569	125443261	94	82	1	169
rs28577201	5	131.644	125938263	170	6	36	134
rs6894083	5	132.022	126541479	137	39	28	142
rs3906535	5	132.387	126944113	89	87	1	169
rs1478446	5	132.814	127571899	141	35	2	168
rs1990000	5	133.611	128750334	156	20	30	140
rs77937	5	134.126	131322294	10	166	136	34
rs7717322	5	134.455	132074890	163	13	18	152
rs56767377	5	134.875	132545282	136	40	0	170
rs246961	5	135.6	132811978	151	25	29	141
rs3936585	5	136.499	133246615	118	58	19	151
rs75385622	5	136.915	133578916	99	77	10	160
rs6596204	5	137.425	134529443	122	54	2	168
rs758459	5	138.223	134872704	144	32	19	151
rs4976498	5	138.606	135185867	17	159	106	64
rs12153513	5	139.444	136294407	14	162	125	45
rs11950275	5	140.114	136961171	9	167	93	77
rs6596446	5	140.368	137980855	150	26	63	107
rs355160	5	140.742	138953589	169	7	45	125
rs34234982	5	141.024	139241727	101	75	15	155
rs35663190	5	141.458	139561016	7	169	48	122
rs2910340	5	141.709	140634996	131	45	22	148
rs73272190	5	142.693	141263688	95	81	3	167
rs10045089	5	143.317	141595528	108	68	0	170
rs62382099	5	143.771	141853840	10	166	82	88
rs7712868	5	144.677	142122418	174	2	14	156
rs1370982	5	145.097	142381084	6	170	118	52
[truncated: 4,013 more rows]
